# Supplementary material for: Compositions of fungal secretomes indicate a greater impact of phylogenetic history than lifestyle adaptation
Source: BMC Genomics. 2014 Aug 27;15(1):722. doi: 10.1186/1471-2164-15-722 (PMC4161775; doi:10.1186/1471-2164-15-722)
Supplement: Supplementary file 1 — Additional file 1: Species data. Data sources and information on the taxonomy, genome, proteome, and secretome for 33 fungal and three Oomycota species used in this study. (XLS 44 KB) [file 12864_2014_6423_MOESM1_ESM.xls]

## Sheet: 1. Species data
Additional file 1. Species data
species name	code	phylum	subphylum	lifestyle	genome		proteome	SP		SP + TM		soluble secretome			datasource
					version	size (Mb)		abs.	rel. [%]	abs.	rel. [%]	abs.	rel. [%]	size class
Phytophthora sojae	Psoj	Oomycota	n.a.	plant pathogen	1	95	19276	2731	14.1679	1011	5.24486	1720	8.92301	3	http://genome.jgi-psf.org
Phytophthora ramorum	Pram	Oomycota	n.a.	plant pathogen	1	65	16066	2363	14.7081	976	6.07494	1387	8.63314	3	http://genome.jgi-psf.org
Phytophthora infestans	Pinf	Oomycota	n.a.	plant pathogen	1	228.54	22658	2305	10.173	915	4.03831	1390	6.1347	3	http://www.broad.mit.edu
Encephalitozoon cuniculi	Ecun	Microsporidia	n.a.	animal pathogen	1	2.9	1996	183	9.16834	97	4.85972	86	4.30862	1	http://www.ncbi.nlm.nih.gov
Batrachochytrium dendrobatidis	Bden	Chytridiomycota	n.a.	animal pathogen	1	24.3	8818	1005	11.3971	347	3.93513	658	7.46201	2	http://www.broad.mit.edu
Rhizopus oryzae	Rory	"Zygomycota"	Mucoromycotina	pluripotent	2	46.09	17467	1230	7.04185	533	3.05147	697	3.99038	2	http://www.broad.mit.edu
Phycomyces blakesleeanus	Pbla	"Zygomycota"	Mucoromycotina	saprophyte	1	53.9	14792	1224	8.27474	732	4.94862	492	3.32612	2	http://genome.jgi-psf.org
Schizosaccharomyces pombe	Spom	Ascomycota	Taphrinomycotina	saprophyte	2005-11-01	12.57	4534	359	7.91795	234	5.16101	125	2.75695	1	http://www.ncbi.nlm.nih.gov
Saccharomyces cerevisiae	Scer	Ascomycota	Saccharomycotina	saprophyte	2005-11-01	12.07	5863	537	9.15913	318	5.42384	219	3.73529	1	http://www.ncbi.nlm.nih.gov
Kluyveromyces lactis	Klac	Ascomycota	Saccharomycotina	saprophyte	1	10.6	5331	459	8.61002	287	5.38361	172	3.22641	1	http://www.ncbi.nlm.nih.gov & http://www.cbi.labri.fr/Genolevures
Pichia stipitis	Psti	Ascomycota	Saccharomycotina	saprophyte	2	15.4	5839	522	8.93989	305	5.2235	217	3.71639	1	http://genome.jgi-psf.org
Debaryomyces hansenii	Dhan	Ascomycota	Saccharomycotina	saprophyte	1	12.22	6896	580	8.41067	360	5.22042	220	3.19026	1	http://www.ncbi.nlm.nih.gov & http://www.cbi.labri.fr/Genolevures
Ashbya gossypii	Agos	Ascomycota	Saccharomycotina	plant pathogen	2.1	8.7	4726	352	7.44816	216	4.57046	136	2.8777	1	http://www.ncbi.nlm.nih.gov & http://agd.vital-it.ch
Candida glabrata	Cgla	Ascomycota	Saccharomycotina	animal pathogen	1	12.3	5272	472	8.95296	269	5.10243	203	3.85053	1	http://www.ncbi.nlm.nih.gov & http://www.cbi.labri.fr/Genolevures
Candida albicans	Calb	Ascomycota	Saccharomycotina	animal pathogen	20	14.32	6115	653	10.6787	367	6.00164	286	4.67702	1	http://www.candidagenome.org
Candida lusitaniae	Clus	Ascomycota	Saccharomycotina	animal pathogen	1	12.11	5941	552	9.29137	327	5.50412	225	3.78724	1	http://www.broad.mit.edu
Yarrowia lipolytica	Ylip	Ascomycota	Saccharomycotina	saprophyte	1	20	6521	684	10.4892	311	4.76921	373	5.71998	1	http://www.ncbi.nlm.nih.gov & http://www.cbi.labri.fr/Genolevures
Trichoderma reesei	Tree	Ascomycota	Pezizomycotina	saprophyte	2	34.1	9129	1070	11.7209	463	5.07175	607	6.64914	2	http://genome.jgi-psf.org
Fusarium graminearum	Fgra	Ascomycota	Pezizomycotina	plant pathogen	3	36.45	13321	1740	13.0621	653	4.90203	1087	8.16005	2	http://www.broad.mit.edu
Neurospora crassa	Ncra	Ascomycota	Pezizomycotina	saprophyte	3	41.04	9822	1093	11.1281	421	4.2863	672	6.84178	2	http://www.broad.mit.edu
Chaetomium globosum	Cglo	Ascomycota	Pezizomycotina	saprophyte	1	34.89	9147	1112	12.157	353	3.85919	759	8.2978	2	http://www.broad.mit.edu
Magnaporthe oryzae	Mory	Ascomycota	Pezizomycotina	plant pathogen	5	41.7	12832	2113	16.4666	563	4.38747	1550	12.0792	3	http://www.broad.mit.edu
Coccidioides immitis	Cimm	Ascomycota	Pezizomycotina	animal pathogen	1	28.95	10457	711	6.79927	327	3.12709	384	3.67218	1	http://www.broad.mit.edu
Aspergillus nidulans	Anid	Ascomycota	Pezizomycotina	saprophyte	4	30.07	10665	1332	12.4895	485	4.54759	847	7.94187	2	http://www.broad.mit.edu
Aspergillus fumigatus	Afum	Ascomycota	Pezizomycotina	animal pathogen	1	29.38	9926	1159	11.6764	483	4.86601	676	6.8104	2	http://www.broad.mit.edu
Sclerotinia sclerotiorum	Sscl	Ascomycota	Pezizomycotina	plant pathogen	1	38.33	14522	1333	9.17918	536	3.69095	797	5.48822	2	http://www.broad.mit.edu
Botrytis cinerea	Bcin	Ascomycota	Pezizomycotina	plant pathogen	1	42.66	16448	1531	9.30812	616	3.74514	915	5.56299	2	http://www.broad.mit.edu
Stagonospora nodorum	Snod	Ascomycota	Pezizomycotina	plant pathogen	1	37.24	16597	2102	12.6649	675	4.067	1427	8.59794	3	http://www.broad.mit.edu
Ustilago maydis	Umay	Basidiomycota	Ustilaginomycotina	plant pathogen	2	19.68	6689	742	11.0928	246	3.67768	496	7.41516	2	http://www.broad.mit.edu
Sporobolomyces roseus	Sros	Basidiomycota	Pucciniomycotina	saprophyte	1	21.2	5536	421	7.60477	262	4.73266	159	2.87211	1	http://genome.jgi-psf.org
Puccinia graminis	Pgra	Basidiomycota	Pucciniomycotina	plant pathogen	2	88.64	20567	2382	11.5817	488	2.37273	1894	9.20893	3	http://www.broad.mit.edu
Cryptococcus neoformans	Cneo	Basidiomycota	Agaricomycotina	animal pathogen	1	18.87	6594	555	8.41674	321	4.86806	234	3.54868	1	http://www.ncbi.nlm.nih.gov
Postia placenta	Ppla	Basidiomycota	Agaricomycotina	saprophyte	1	90.9	17173	1875	10.9183	913	5.31649	962	5.60182	2	http://genome.jgi-psf.org
Phanerochaete chrysosporium	Pchr	Basidiomycota	Agaricomycotina	saprophyte	2	35.1	10048	1155	11.4948	467	4.64769	688	6.84713	2	http://genome.jgi-psf.org
Laccaria bicolor	Lbic	Basidiomycota	Agaricomycotina	EcM	1	64.9	20614	1791	8.68827	835	4.05065	956	4.63762	2	http://genome.jgi-psf.org
Coprinus cinereus	Ccin	Basidiomycota	Agaricomycotina	saprophyte	1	36.29	13544	1635	12.0718	594	4.38571	1041	7.68606	2	http://www.broad.mit.edu
					mean	32.0303	10367.1	1077.53	10.1604	447.094	4.52805	630.438	5.63235
