# Supplementary material for: Compositions of fungal secretomes indicate a greater impact of phylogenetic history than lifestyle adaptation
Source: BMC Genomics. 2014 Aug 27;15(1):722. doi: 10.1186/1471-2164-15-722 (PMC4161775; doi:10.1186/1471-2164-15-722)
Supplement: Supplementary file 2 — Additional file 2: Protein length and cysteine-richness data for soluble secretomes. Cysteine-rich proteins in the total soluble secretomes by two definitions: (A) stringent (≥4 Cys and ≥5% Cys) and (B) relaxed (≥4 Cys). The absolute numbers and the ratios of all proteins and of small proteins (≤300 amino acids in the predicted mature chains) in the total secretomes and the absolute numbers and the ratios of cys-rich proteins in the two protein length ranges are shown. For Cys-rich small proteins, the ratios within the small proteins are shown as well as the ratios in relation to the total secretomes. Also shown are the overall mean ratios for each group, the mean ratios in the soluble secretome size classes 1 to 3, and the mean ratios by lifestyles saprophytes, plant pathogens, and animal pathogens. Species are ordered by phylogeny. (XLS 88 KB) [file 12864_2014_6423_MOESM2_ESM.xls]

## Sheet: 2A. SSCPs stringent
Additional file 2A. Small cysteine-rich proteins by stringent definition: ≤300 residues in mature protein and ≥4 cysteines and ≥5% cysteines
						means by taxonomy					means by taxonomy					means by taxonomy				means by taxonomy			taxonomy
species	lifestyle	secretome-class	total secretome	≥4 and ≥5% Cys	ratio	subphylum	class	order	≤300 mature; SSPs	ratio	subphylum	class	order	≥4 and ≥5% Cys in ≤300; SSCPs	ratio SSCPs to SSPs	subphylum	class	order	ratio SSCPs to total	subphylum	class	order	order	class	subphylum	phylum	subkingdom	kingdom
Phytophthora sojae	plant pathogen	3	1720	120	0.0697674	0.0614294			937	0.544767	0.55917			100	0.106724	0.0855451			0.0581395	0.046991			Peronosporales	Oomycetes	n.a.	Oomycota		Stramenopila
Phytophthora ramorum	plant pathogen	3	1387	85	0.0612833				699	0.503965				64	0.0915594				0.0461428
Phytophthora infestans	plant pathogen	3	1390	74	0.0532374				874	0.628777				51	0.0583524				0.0366906
Encephalitozoon cuniculi	animal pathogen	1	86	2	0.0232558				45	0.523256				1	0.0222222				0.0116279				n.a.	n.a.	n.a.	Microsporidia		Fungi
Batrachochytrium dendrobatidis	animal pathogen	2	658	22	0.0334347				402	0.610942				11	0.0273632				0.0167173				Chytridiales	Chytridiomycetes	n.a.	Chytridiomycota
Rhizopus oryzae	pluripotent	2	697	65	0.0932568	0.0720349			420	0.602582	0.565519			62	0.147619	0.119963			0.0889527	0.0688666			Mucorales	n.a.	Mucoromycotina	"Zygomycota"
Phycomyces blakesleeanus	saprophyte	2	492	25	0.050813				260	0.528455				24	0.0923077				0.0487805							"Zygomycota"
Schizosaccharomyces pombe	saprophyte	1	125	4	0.032				39	0.312				4	0.102564				0.032				Schizosaccharomycetales	Schizosaccharomycetes	Taphrinomycotina	Ascomycota	Dikarya
Saccharomyces cerevisiae	saprophyte	1	219	1	0.00456621	0.0224537	0.0235117		108	0.493151	0.420543	0.436779		1	0.00925926	0.0500225	0.0532894		0.00456621	0.0212199	0.0235117		Saccharomycetales	Saccharomycetes	Saccharomycotina
Kluyveromyces lactis	saprophyte	1	172	4	0.0232558				73	0.424419				4	0.0547945				0.0232558
Pichia stipitis	saprophyte	1	217	9	0.0414747				96	0.442396				9	0.09375				0.0414747
Debaryomyces hansenii	saprophyte	1	220	9	0.0409091				102	0.463636				9	0.0882353				0.0409091
Ashbya gossypii	plant pathogen	1	136	1	0.00735294				49	0.360294				1	0.0204082				0.00735294
Candida glabrata	animal pathogen	1	203	3	0.0147783				73	0.359606				2	0.0273973				0.00985222
Candida albicans	animal pathogen	1	286	10	0.034965				116	0.405594				9	0.0775862				0.0314685
Candida lusitaniae	animal pathogen	1	225	3	0.0133333				103	0.457778				3	0.0291262				0.0133333
Yarrowia lipolytica	saprophyte	1	373	8	0.0214477				141	0.378016				7	0.0496454				0.0187668
Trichoderma reesei	saprophyte	2	607	60	0.0988468	0.0855683	0.103575	0.106461	245	0.403624	0.466292	0.474129	0.427203	51	0.208163	0.160595	0.191111	0.210204	0.0840198	0.0747697	0.0906912	0.089848	Hypocreales	Sordariomycetes	Pezizomycotina
Fusarium graminearum	plant pathogen	2	1087	124	0.114075				490	0.450782				104	0.212245				0.0956762
Neurospora crassa	saprophyte	2	672	54	0.0803571			0.0889269	308	0.458333			0.459733	48	0.155844			0.166494	0.0714286			0.0765575	Sordariales
Chaetomium globosum	saprophyte	2	759	74	0.0974967				350	0.461133				62	0.177143				0.0816864
Magnaporthe oryzae	plant pathogen	3	1550	197	0.127097				925	0.596774				187	0.202162				0.120645				Magnaporthales
Coccidioides immitis	animal pathogen	1	384	27	0.0703125		0.0636211		183	0.476562		0.40481		25	0.136612		0.142957		0.0651042		0.0577458		Onygenales	Eurotiomycetes
Aspergillus nidulans	saprophyte	2	847	57	0.0672963			0.0602754	318	0.375443			0.368934	54	0.169811			0.14613	0.0637544			0.0540666	Eurotiales
Aspergillus fumigatus	animal pathogen	2	676	36	0.0532544				245	0.362426				30	0.122449				0.0443787
Sclerotinia sclerotiorum	plant pathogen	2	797	60	0.0752823		0.0731603		409	0.513174		0.524347		47	0.114914		0.112559		0.0589711		0.0589938		Helotiales	Leotiomycetes
Botrytis cinerea	plant pathogen	2	915	65	0.0710383				490	0.535519				54	0.110204				0.0590164
Stagonospora nodorum	plant pathogen	3	1427	123	0.0861948				707	0.495445				111	0.157001				0.0777856				Pleosporales	Dothidiomycetes
Ustilago maydis	plant pathogen	2	496	19	0.0383065	0.0862282			235	0.47379	0.481711			18	0.0765957	0.158132			0.0362903	0.0802522			Ustilaginales	Ustilaginomycetes	Ustilaginomycotina	Basidiomycota
Sporobolomyces roseus	saprophyte	1	159	12	0.0754717		0.127493		57	0.358491		0.514779		11	0.192982		0.228671		0.0691824		0.123292		Sporidiobolales	Microbotryomycetes	Pucciniomycotina
Puccinia graminis	plant pathogen	3	1894	340	0.179514				1271	0.671067				336	0.264359				0.177402				Pucciniales	Pucciniomycetes
Cryptococcus neoformans	animal pathogen	1	234	12	0.0512821		0.0793067		76	0.324786		0.470069		7	0.0921053		0.146223		0.0299145		0.0718285		Tremellales	Tremellomycetes	Agaricomycotina
Postia placenta	saprophyte	2	962	40	0.04158				367	0.381497				37	0.100817				0.0384615				Polyporales	Agaricomycetes
Phanerochaete chrysosporium	saprophyte	2	688	72	0.104651				320	0.465116				66	0.20625				0.0959302				Corticiales
Laccaria bicolor	EcM	2	956	92	0.0962343				588	0.615063				88	0.14966				0.0920502				Agaricales
Coprinus cinereus	saprophyte	2	1041	107	0.102786				587	0.563881				107	0.182283				0.102786
		overall avg.	687.694	56	0.0625058				353	0.472848				50.1389	0.114737				0.0554032
		"class" avg.
		1	217.071	7.5	0.0324575				90.0714	0.412856				6.64286	0.071192				0.0284863
		2	771.875	60.75	0.0761694				377.125	0.48761				53.9375	0.140854				0.0674313
		3	1561.33	156.5	0.0961823				902.167	0.573466				141.5	0.146693				0.0861343
		saprophytes	503.533	35.7333	0.0588635				224.733	0.433973				32.9333	0.12559				0.0544668
		plant pathogens	1163.55	109.818	0.0802863				644.182	0.524941				97.5455	0.128593				0.0703739
		animal pathogens	344	14.375	0.036827				155.375	0.440119				11	0.0668577				0.0277996

## Sheet: 2B. SSCPs relaxed
Additional file 2B. Small cysteine-rich proteins by relaxed definition: ≤300 residues in mature protein and ≥4 cysteines
						means by taxonomy					means by taxonomy					means by taxonomy				means by taxonomy			taxonomy
species	lifestyle	secretome-class	total secretome	≥4 Cys	ratio	subphylum	class	order	≤300 mature; SSPs	ratio	subphylum	class	order	≥4 Cys in ≤300; SSCPs	ratio SSCPs to SSPs	subphylum	class	order	ratio SSCPs to total	subphylum	class	order	order	class	subphylum	phylum	subkingdom	kingdom
Phytophthora sojae	plant pathogen	3	1720	1046	0.60814	0.556619			937	0.544767	0.55917			424	0.452508	0.378085			0.246512	0.20893			Peronosporales	Oomycetes	n.a.	Oomycota		Stramenopila
Phytophthora ramorum	plant pathogen	3	1387	826	0.59553				699	0.503965				271	0.387697				0.195386
Phytophthora infestans	plant pathogen	3	1390	648	0.466187				874	0.628777				257	0.29405				0.184892
Encephalitozoon cuniculi	animal pathogen	1	86	58	0.674419				45	0.523256				22	0.488889				0.255814				n.a.	n.a.	n.a.	Microsporidia		Fungi
Batrachochytrium dendrobatidis	animal pathogen	2	658	273	0.414894				402	0.610942				92	0.228856				0.139818				Chytridiales	Chytridiomycetes	n.a.	Chytridiomycota
Rhizopus oryzae	pluripotent	2	697	378	0.542324	0.570959			420	0.602582	0.565519			164	0.390476	0.418315			0.235294	0.235533			Mucorales	n.a.	Mucoromycotina	"Zygomycota"
Phycomyces blakesleeanus	saprophyte	2	492	295	0.599593				260	0.528455				116	0.446154				0.235772							"Zygomycota"
Schizosaccharomyces pombe	saprophyte	1	125	78	0.624				39	0.312				14	0.358974				0.112				Schizosaccharomycetales	Schizosaccharomycetes	Taphrinomycotina	Ascomycota	Dikarya
Saccharomyces cerevisiae	saprophyte	1	219	116	0.52968	0.597413	0.580893		108	0.493151	0.420543	0.436779		26	0.240741	0.35028	0.329565		0.118721	0.147677	0.143904		Saccharomycetales	Saccharomycetes	Saccharomycotina
Kluyveromyces lactis	saprophyte	1	172	98	0.569767				73	0.424419				19	0.260274				0.110465
Pichia stipitis	saprophyte	1	217	133	0.612903				96	0.442396				44	0.458333				0.202765
Debaryomyces hansenii	saprophyte	1	220	128	0.581818				102	0.463636				39	0.382353				0.177273
Ashbya gossypii	plant pathogen	1	136	83	0.610294				49	0.360294				15	0.306122				0.110294
Candida glabrata	animal pathogen	1	203	127	0.625616				73	0.359606				22	0.30137				0.108374
Candida albicans	animal pathogen	1	286	182	0.636364				116	0.405594				45	0.387931				0.157343
Candida lusitaniae	animal pathogen	1	225	139	0.617778				103	0.457778				46	0.446602				0.204444
Yarrowia lipolytica	saprophyte	1	373	221	0.592493				141	0.378016				52	0.368794				0.13941
Trichoderma reesei	saprophyte	2	607	421	0.693575	0.645169	0.66839	0.684414	245	0.403624	0.466292	0.474129	0.427203	151	0.616327	0.529189	0.585722	0.620408	0.248764	0.244108	0.275415	0.265137	Hypocreales	Sordariomycetes	Pezizomycotina
Fusarium graminearum	plant pathogen	2	1087	734	0.675253				490	0.450782				306	0.62449				0.281509
Neurospora crassa	saprophyte	2	672	453	0.674107			0.688173	308	0.458333			0.459733	175	0.568182			0.585519	0.260417			0.269207	Sordariales
Chaetomium globosum	saprophyte	2	759	533	0.70224				350	0.461133				211	0.602857				0.277997
Magnaporthe oryzae	plant pathogen	3	1550	925	0.596774				925	0.596774				478	0.516757				0.308387				Magnaporthales
Coccidioides immitis	animal pathogen	1	384	248	0.645833		0.668889		183	0.476562		0.40481		93	0.508197		0.534949		0.242188		0.21567		Onygenales	Eurotiomycetes
Aspergillus nidulans	saprophyte	2	847	570	0.672963			0.680417	318	0.375443			0.368934	180	0.566038			0.548325	0.212515			0.202411	Eurotiales
Aspergillus fumigatus	animal pathogen	2	676	465	0.68787				245	0.362426				130	0.530612				0.192308
Sclerotinia sclerotiorum	plant pathogen	2	797	474	0.59473		0.577693		409	0.513174		0.524347		172	0.420538		0.406187		0.215809		0.212823		Helotiales	Leotiomycetes
Botrytis cinerea	plant pathogen	2	915	513	0.560656				490	0.535519				192	0.391837				0.209836
Stagonospora nodorum	plant pathogen	3	1427	846	0.592852				707	0.495445				336	0.475248				0.235459				Pleosporales	Dothidiomycetes
Ustilago maydis	plant pathogen	2	496	251	0.506048	0.587095			235	0.47379	0.481711			87	0.370213	0.456303			0.175403	0.222441			Ustilaginales	Ustilaginomycetes	Ustilaginomycotina	Basidiomycota
Sporobolomyces roseus	saprophyte	1	159	98	0.616352		0.589063		57	0.358491		0.514779		29	0.508772		0.526613		0.18239		0.273877		Sporidiobolales	Microbotryomycetes	Pucciniomycotina
Puccinia graminis	plant pathogen	3	1894	1064	0.561774				1271	0.671067				692	0.544453				0.365364				Pucciniales	Pucciniomycetes
Cryptococcus neoformans	animal pathogen	1	234	149	0.636752		0.602517		76	0.324786		0.470069		28	0.368421		0.445398		0.119658		0.211274		Tremellales	Tremellomycetes	Agaricomycotina
Postia placenta	saprophyte	2	962	604	0.627859				367	0.381497				163	0.444142				0.169439				Polyporales	Agaricomycetes
Phanerochaete chrysosporium	saprophyte	2	688	432	0.627907				320	0.465116				165	0.515625				0.239826				Corticiales
Laccaria bicolor	EcM	2	956	506	0.529289				588	0.615063				237	0.403061				0.247908				Agaricales
Coprinus cinereus	saprophyte	2	1041	615	0.590778				587	0.563881				291	0.495741				0.279539
		overall avg.	687.694	409.167	0.60265				353	0.472848				160.667	0.435323				0.205536
		"class" avg.
		1	217.071	132.714	0.612434				90.0714	0.412856				35.2857	0.384698				0.160081
		2	771.875	469.812	0.606255				377.125	0.48761				177	0.475947				0.226385
		3	1561.33	892.5	0.570209				902.167	0.573466				409.667	0.445119				0.256
		saprophytes	503.533	319.667	0.621069				224.733	0.433973				111.667	0.455554				0.19782
		plant pathogens	1163.55	673.636	0.578931				644.182	0.524941				293.636	0.434901				0.229896
		animal pathogens	344	205.125	0.617441				155.375	0.440119				59.75	0.40761				0.177493
