# Supplementary material for: Compositions of fungal secretomes indicate a greater impact of phylogenetic history than lifestyle adaptation
Source: BMC Genomics. 2014 Aug 27;15(1):722. doi: 10.1186/1471-2164-15-722 (PMC4161775; doi:10.1186/1471-2164-15-722)
Supplement: Supplementary file 3 — Additional file 3: TRIBE-MCL protein clusters with constituent proteins and orphan proteins. (A) Protein clusters generated by TRIBE-MCL with numbers of proteins and constituent proteins per cluster. (B) Orphan proteins, not grouped in clusters by TRIBE-MCL. (XLS 2 MB) [file 12864_2014_6423_MOESM3_ESM.xls]

## Sheet: 3A. TRIBE-MCL protein clusters
Additional file 3A. TRIBE-MCL protein clusters with constituent proteins
TRIBE-MCL Cluster	entries	species	protein
1	257	Ashbya gossypii	NP_982824.1
		Ashbya gossypii	NP_983545.1
		Ashbya gossypii	NP_983546.1
		Ashbya gossypii	NP_986475.1
		Ashbya gossypii	NP_986906.1
		Aspergillus fumigatus	Afu2g15950
		Aspergillus fumigatus	Afu3g01220
		Aspergillus fumigatus	Afu3g11400
		Aspergillus fumigatus	Afu4g07040
		Aspergillus fumigatus	Afu5g13300
		Aspergillus fumigatus	Afu6g05350
		Aspergillus nidulans	AN1573
		Aspergillus nidulans	AN2157
		Aspergillus nidulans	AN2903
		Aspergillus nidulans	AN6686
		Aspergillus nidulans	AN6888
		Batrachochytrium dendrobatidis	BDEG_02427
		Batrachochytrium dendrobatidis	BDEG_07793
		Botrytis cinerea	BC1G_01397.1
		Botrytis cinerea	BC1G_01794.1
		Botrytis cinerea	BC1G_03070.1
		Botrytis cinerea	BC1G_03579.1
		Botrytis cinerea	BC1G_04574.1
		Botrytis cinerea	BC1G_06540.1
		Botrytis cinerea	BC1G_06849.1
		Botrytis cinerea	BC1G_07521.1
		Botrytis cinerea	BC1G_08393.1
		Candida albicans	orf19.1891
		Candida albicans	orf19.242
		Candida albicans	orf19.3708
		Candida albicans	orf19.5542
		Candida albicans	orf19.5585
		Candida albicans	orf19.5714
		Candida albicans	orf19.5716
		Candida albicans	orf19.6001
		Candida albicans	orf19.756
		Candida albicans	orf19.852
		Candida albicans	orf19.853
		Candida glabrata	XP_445765.1
		Candida glabrata	XP_447804.1
		Candida glabrata	XP_449442.1
		Candida lusitaniae	CLUG_00903.1
		Candida lusitaniae	CLUG_04124.1
		Candida lusitaniae	CLUG_04798.1
		Candida lusitaniae	CLUG_05711.1
		Chaetomium globosum	CHG02171
		Chaetomium globosum	CHG03273
		Chaetomium globosum	CHG05190
		Chaetomium globosum	CHG08281
		Chaetomium globosum	CHG09375
		Chaetomium globosum	CHG09636
		Coccidioides immitis	CIMG_00311.2
		Coccidioides immitis	CIMG_03687.2
		Coprinus cinereus	CC1G_00332.1
		Coprinus cinereus	CC1G_05754.1
		Coprinus cinereus	CC1G_11543.1
		Cryptococcus neoformans	XP_566887.1
		Cryptococcus neoformans	XP_567454.1
		Cryptococcus neoformans	XP_571542.1
		Debaryomyces hansenii	XP_456485.1
		Debaryomyces hansenii	XP_456845.1
		Debaryomyces hansenii	XP_458031.1
		Debaryomyces hansenii	XP_458750.1
		Fusarium graminearum	FGSG_02918
		Fusarium graminearum	FGSG_03432
		Fusarium graminearum	FGSG_03975
		Fusarium graminearum	FGSG_06501
		Fusarium graminearum	FGSG_07775
		Fusarium graminearum	FGSG_08583
		Fusarium graminearum	FGSG_10782
		Fusarium graminearum	FGSG_10818
		Kluyveromyces lactis	XP_453326.1
		Kluyveromyces lactis	XP_453761.1
		Laccaria bicolor	Lacbi1_191659
		Laccaria bicolor	Lacbi1_191892
		Laccaria bicolor	Lacbi1_250557
		Laccaria bicolor	Lacbi1_254624
		Laccaria bicolor	Lacbi1_292906
		Laccaria bicolor	Lacbi1_310997
		Magnaporthe grisea	MGG_00922
		Magnaporthe grisea	MGG_02201
		Magnaporthe grisea	MGG_02898
		Magnaporthe grisea	MGG_06327
		Magnaporthe grisea	MGG_06647
		Magnaporthe grisea	MGG_09351
		Magnaporthe grisea	MGG_09714
		Magnaporthe grisea	MGG_13598
		Neurospora crassa	NCU00994
		Neurospora crassa	NCU02059
		Neurospora crassa	NCU02198
		Neurospora crassa	NCU02273
		Neurospora crassa	NCU04953
		Neurospora crassa	NCU07533
		Neurospora crassa	NCU08739
		Neurospora crassa	NCU09155
		Neurospora crassa	NCU09484
		Phanerochaete chrysosporium	Phchr1_135608
		Phanerochaete chrysosporium	Phchr1_135770
		Phanerochaete chrysosporium	Phchr1_140526
		Phanerochaete chrysosporium	Phchr1_2615
		Phanerochaete chrysosporium	Phchr1_7287
		Phanerochaete chrysosporium	Phchr1_7917
		Phanerochaete chrysosporium	Phchr1_8008
		Phanerochaete chrysosporium	Phchr1_8010
		Phanerochaete chrysosporium	Phchr1_8011
		Phanerochaete chrysosporium	Phchr1_8468
		Phanerochaete chrysosporium	Phchr1_8469
		Phanerochaete chrysosporium	Phchr1_8470
		Phanerochaete chrysosporium	Phchr1_8471
		Phanerochaete chrysosporium	Phchr1_8656
		Phanerochaete chrysosporium	Phchr1_8663
		Phycomyces blakesleeanus	Phybl1_14411
		Phycomyces blakesleeanus	Phybl1_18373
		Phycomyces blakesleeanus	Phybl1_18562
		Phycomyces blakesleeanus	Phybl1_18642
		Phycomyces blakesleeanus	Phybl1_24046
		Phycomyces blakesleeanus	Phybl1_27674
		Phycomyces blakesleeanus	Phybl1_29681
		Phycomyces blakesleeanus	Phybl1_29684
		Phycomyces blakesleeanus	Phybl1_63629
		Phycomyces blakesleeanus	Phybl1_70807
		Phycomyces blakesleeanus	Phybl1_75110
		Phycomyces blakesleeanus	Phybl1_75452
		Phycomyces blakesleeanus	Phybl1_79415
		Phytophthora infestans	PITG_09387
		Phytophthora ramorum	PHR72239
		Phytophthora sojae	PHS109366
		Pichia stipitis	Picst3_40413
		Pichia stipitis	Picst3_62133
		Pichia stipitis	Picst3_63754
		Pichia stipitis	Picst3_73446
		Postia placenta	Pospl1_100521
		Postia placenta	Pospl1_100773
		Postia placenta	Pospl1_101065
		Postia placenta	Pospl1_101530
		Postia placenta	Pospl1_104081
		Postia placenta	Pospl1_104985
		Postia placenta	Pospl1_105706
		Postia placenta	Pospl1_106858
		Postia placenta	Pospl1_106974
		Postia placenta	Pospl1_108915
		Postia placenta	Pospl1_110293
		Postia placenta	Pospl1_111403
		Postia placenta	Pospl1_123781
		Postia placenta	Pospl1_126381
		Postia placenta	Pospl1_126793
		Postia placenta	Pospl1_127925
		Postia placenta	Pospl1_128357
		Postia placenta	Pospl1_129051
		Postia placenta	Pospl1_129215
		Postia placenta	Pospl1_130085
		Postia placenta	Pospl1_45174
		Postia placenta	Pospl1_52153
		Postia placenta	Pospl1_54503
		Postia placenta	Pospl1_59990
		Postia placenta	Pospl1_60241
		Postia placenta	Pospl1_92240
		Postia placenta	Pospl1_95744
		Postia placenta	Pospl1_96655
		Puccinia graminis	PGTG_02559
		Puccinia graminis	PGTG_03966
		Puccinia graminis	PGTG_10977
		Puccinia graminis	PGTG_13934
		Puccinia graminis	PGTG_15888
		Puccinia graminis	PGTG_16098
		Rhizopus oryzae	RO3G_01229.1
		Rhizopus oryzae	RO3G_01232.1
		Rhizopus oryzae	RO3G_01236.1
		Rhizopus oryzae	RO3G_01464.1
		Rhizopus oryzae	RO3G_01759.1
		Rhizopus oryzae	RO3G_01762.1
		Rhizopus oryzae	RO3G_02121.1
		Rhizopus oryzae	RO3G_02201.1
		Rhizopus oryzae	RO3G_04164.1
		Rhizopus oryzae	RO3G_04713.1
		Rhizopus oryzae	RO3G_05505.1
		Rhizopus oryzae	RO3G_05810.1
		Rhizopus oryzae	RO3G_05872.1
		Rhizopus oryzae	RO3G_06866.1
		Rhizopus oryzae	RO3G_07000.1
		Rhizopus oryzae	RO3G_07001.1
		Rhizopus oryzae	RO3G_08001.1
		Rhizopus oryzae	RO3G_12822.1
		Rhizopus oryzae	RO3G_13330.1
		Rhizopus oryzae	RO3G_13840.1
		Rhizopus oryzae	RO3G_13967.1
		Rhizopus oryzae	RO3G_15092.1
		Rhizopus oryzae	RO3G_16968.1
		Rhizopus oryzae	RO3G_17183.1
		Saccharomyces cerevisiae	NP_010428.1
		Saccharomyces cerevisiae	NP_011255.1
		Saccharomyces cerevisiae	NP_012249.1
		Saccharomyces cerevisiae	NP_012305.1
		Saccharomyces cerevisiae	NP_013221.1
		Saccharomyces cerevisiae	NP_015171.1
		Sclerotinia sclerotiorum	SS1G_00624.1
		Sclerotinia sclerotiorum	SS1G_02570.1
		Sclerotinia sclerotiorum	SS1G_03181.1
		Sclerotinia sclerotiorum	SS1G_03576.1
		Sclerotinia sclerotiorum	SS1G_03629.1
		Sclerotinia sclerotiorum	SS1G_03941.1
		Sclerotinia sclerotiorum	SS1G_11366.1
		Sclerotinia sclerotiorum	SS1G_11818.1
		Sporobolomyces roseus	Sporo1_24842
		Sporobolomyces roseus	Sporo1_33834
		Sporobolomyces roseus	Sporo1_8754
		Stagonospora nodorum	SNU00114.1
		Stagonospora nodorum	SNU01805.1
		Stagonospora nodorum	SNU02018.1
		Stagonospora nodorum	SNU05528.1
		Stagonospora nodorum	SNU08697.1
		Stagonospora nodorum	SNU08913.1
		Stagonospora nodorum	SNU12482.1
		Stagonospora nodorum	SNU14957.1
		Stagonospora nodorum	SNU15908.1
		Trichoderma reesei	Trire2_111818
		Trichoderma reesei	Trire2_121306
		Trichoderma reesei	Trire2_53961
		Trichoderma reesei	Trire2_61536
		Trichoderma reesei	Trire2_68662
		Trichoderma reesei	Trire2_74156
		Trichoderma reesei	Trire2_76887
		Trichoderma reesei	Trire2_79807
		Trichoderma reesei	Trire2_81004
		Ustilago maydis	UM00064.1
		Ustilago maydis	UM02597.1
		Ustilago maydis	UM03860.1
		Ustilago maydis	UM04926.1
		Ustilago maydis	UM05097.1
		Ustilago maydis	UM05205.1
		Yarrowia lipolytica	XP_499671.1
		Yarrowia lipolytica	XP_499885.1
		Yarrowia lipolytica	XP_500144.1
		Yarrowia lipolytica	XP_500335.1
		Yarrowia lipolytica	XP_500342.1
		Yarrowia lipolytica	XP_500538.1
		Yarrowia lipolytica	XP_501124.1
		Yarrowia lipolytica	XP_501140.1
		Yarrowia lipolytica	XP_501592.1
		Yarrowia lipolytica	XP_501603.1
		Yarrowia lipolytica	XP_501619.1
		Yarrowia lipolytica	XP_501847.1
		Yarrowia lipolytica	XP_502045.1
		Yarrowia lipolytica	XP_502281.1
		Yarrowia lipolytica	XP_502308.1
		Yarrowia lipolytica	XP_502672.1
		Yarrowia lipolytica	XP_502678.1
		Yarrowia lipolytica	XP_502815.1
		Yarrowia lipolytica	XP_502934.1
		Yarrowia lipolytica	XP_503171.1
		Yarrowia lipolytica	XP_503832.1
		Yarrowia lipolytica	XP_503918.1
		Yarrowia lipolytica	XP_504397.1
		Yarrowia lipolytica	XP_504725.1
		Yarrowia lipolytica	XP_505194.1
		Yarrowia lipolytica	XP_505251.1
		Yarrowia lipolytica	XP_505932.1
2	205	Aspergillus fumigatus	Afu2g08500
		Aspergillus fumigatus	Afu3g09070
		Aspergillus fumigatus	Afu3g09230
		Aspergillus fumigatus	Afu3g13880
		Aspergillus fumigatus	Afu4g04010
		Aspergillus fumigatus	Afu5g13710
		Aspergillus fumigatus	Afu7g01180
		Aspergillus fumigatus	Afu7g01710
		Aspergillus fumigatus	Afu8g02530
		Aspergillus fumigatus	Afu8g04210
		Aspergillus nidulans	AN10908
		Aspergillus nidulans	AN1314
		Aspergillus nidulans	AN1433
		Aspergillus nidulans	AN3037
		Aspergillus nidulans	AN5016
		Aspergillus nidulans	AN5321
		Aspergillus nidulans	AN5944
		Aspergillus nidulans	AN6148
		Aspergillus nidulans	AN6771
		Aspergillus nidulans	AN7046
		Aspergillus nidulans	AN7407
		Aspergillus nidulans	AN7521
		Aspergillus nidulans	AN7948
		Aspergillus nidulans	AN9130
		Batrachochytrium dendrobatidis	BDEG_05237
		Batrachochytrium dendrobatidis	BDEG_07993
		Botrytis cinerea	BC1G_00280.1
		Botrytis cinerea	BC1G_00501.1
		Botrytis cinerea	BC1G_02016.1
		Botrytis cinerea	BC1G_02487.1
		Botrytis cinerea	BC1G_03097.1
		Botrytis cinerea	BC1G_07218.1
		Botrytis cinerea	BC1G_07637.1
		Botrytis cinerea	BC1G_07974.1
		Botrytis cinerea	BC1G_09013.1
		Botrytis cinerea	BC1G_09121.1
		Botrytis cinerea	BC1G_09644.1
		Botrytis cinerea	BC1G_09694.1
		Botrytis cinerea	BC1G_10091.1
		Botrytis cinerea	BC1G_10331.1
		Botrytis cinerea	BC1G_12021.1
		Botrytis cinerea	BC1G_12139.1
		Botrytis cinerea	BC1G_12249.1
		Botrytis cinerea	BC1G_13714.1
		Botrytis cinerea	BC1G_13960.1
		Botrytis cinerea	BC1G_16127.1
		Chaetomium globosum	CHG02169
		Chaetomium globosum	CHG03249
		Chaetomium globosum	CHG03999
		Chaetomium globosum	CHG04039
		Chaetomium globosum	CHG04046
		Chaetomium globosum	CHG04100
		Chaetomium globosum	CHG05195
		Chaetomium globosum	CHG05932
		Chaetomium globosum	CHG06738
		Chaetomium globosum	CHG07959
		Chaetomium globosum	CHG08478
		Chaetomium globosum	CHG08513
		Chaetomium globosum	CHG08606
		Chaetomium globosum	CHG10112
		Coccidioides immitis	CIMG_00118.2
		Coccidioides immitis	CIMG_02232.2
		Coprinus cinereus	CC1G_00636.1
		Coprinus cinereus	CC1G_01102.1
		Coprinus cinereus	CC1G_03408.1
		Coprinus cinereus	CC1G_03614.1
		Coprinus cinereus	CC1G_03615.1
		Coprinus cinereus	CC1G_03618.1
		Coprinus cinereus	CC1G_04474.1
		Coprinus cinereus	CC1G_05995.1
		Coprinus cinereus	CC1G_08580.1
		Coprinus cinereus	CC1G_08717.1
		Coprinus cinereus	CC1G_10033.1
		Coprinus cinereus	CC1G_10055.1
		Coprinus cinereus	CC1G_12510.1
		Cryptococcus neoformans	XP_567576.1
		Cryptococcus neoformans	XP_569919.1
		Debaryomyces hansenii	XP_459581.1
		Fusarium graminearum	FGSG_01603
		Fusarium graminearum	FGSG_01711
		Fusarium graminearum	FGSG_02015
		Fusarium graminearum	FGSG_03095
		Fusarium graminearum	FGSG_03209
		Fusarium graminearum	FGSG_03243
		Fusarium graminearum	FGSG_03583
		Fusarium graminearum	FGSG_03601
		Fusarium graminearum	FGSG_03687
		Fusarium graminearum	FGSG_05935
		Fusarium graminearum	FGSG_06437
		Fusarium graminearum	FGSG_09099
		Fusarium graminearum	FGSG_09181
		Fusarium graminearum	FGSG_10713
		Fusarium graminearum	FGSG_11386
		Fusarium graminearum	FGSG_11604
		Fusarium graminearum	FGSG_13655
		Laccaria bicolor	Lacbi1_182815
		Laccaria bicolor	Lacbi1_186182
		Laccaria bicolor	Lacbi1_187526
		Laccaria bicolor	Lacbi1_247479
		Laccaria bicolor	Lacbi1_295121
		Laccaria bicolor	Lacbi1_303983
		Laccaria bicolor	Lacbi1_315343
		Laccaria bicolor	Lacbi1_315360
		Laccaria bicolor	Lacbi1_317144
		Laccaria bicolor	Lacbi1_317167
		Laccaria bicolor	Lacbi1_321319
		Laccaria bicolor	Lacbi1_332497
		Magnaporthe grisea	MGG_00314
		Magnaporthe grisea	MGG_00440
		Magnaporthe grisea	MGG_02827
		Magnaporthe grisea	MGG_03772
		Magnaporthe grisea	MGG_04419
		Magnaporthe grisea	MGG_08416
		Magnaporthe grisea	MGG_08468
		Magnaporthe grisea	MGG_08915
		Magnaporthe grisea	MGG_09668
		Magnaporthe grisea	MGG_09801
		Magnaporthe grisea	MGG_10414
		Magnaporthe grisea	MGG_10663
		Magnaporthe grisea	MGG_12798
		Neurospora crassa	NCU00292
		Neurospora crassa	NCU04930
		Neurospora crassa	NCU08752
		Neurospora crassa	NCU09575
		Phanerochaete chrysosporium	Phchr1_3761
		Phanerochaete chrysosporium	Phchr1_4468
		Phanerochaete chrysosporium	Phchr1_598
		Phanerochaete chrysosporium	Phchr1_7398
		Phytophthora infestans	PITG_20786
		Phytophthora ramorum	PHR73561
		Phytophthora ramorum	PHR78870
		Phytophthora ramorum	PHR82761
		Phytophthora ramorum	PHR84465
		Phytophthora ramorum	PHR84466
		Phytophthora ramorum	PHR86459
		Phytophthora sojae	PHS129651
		Phytophthora sojae	PHS133525
		Phytophthora sojae	PHS135217
		Phytophthora sojae	PHS135219
		Phytophthora sojae	PHS135221
		Phytophthora sojae	PHS135222
		Phytophthora sojae	PHS141184
		Phytophthora sojae	PHS141185
		Phytophthora sojae	PHS141189
		Phytophthora sojae	PHS141190
		Postia placenta	Pospl1_101957
		Postia placenta	Pospl1_115141
		Postia placenta	Pospl1_117372
		Postia placenta	Pospl1_126218
		Postia placenta	Pospl1_127015
		Postia placenta	Pospl1_129154
		Postia placenta	Pospl1_129568
		Postia placenta	Pospl1_43588
		Postia placenta	Pospl1_55315
		Postia placenta	Pospl1_58276
		Postia placenta	Pospl1_91963
		Postia placenta	Pospl1_93975
		Postia placenta	Pospl1_99538
		Puccinia graminis	PGTG_03169
		Puccinia graminis	PGTG_04775
		Puccinia graminis	PGTG_08627
		Puccinia graminis	PGTG_13346
		Sclerotinia sclerotiorum	SS1G_00877.1
		Sclerotinia sclerotiorum	SS1G_01472.1
		Sclerotinia sclerotiorum	SS1G_11853.1
		Sclerotinia sclerotiorum	SS1G_11930.1
		Sclerotinia sclerotiorum	SS1G_13881.1
		Sclerotinia sclerotiorum	SS1G_13982.1
		Sclerotinia sclerotiorum	SS1G_14441.1
		Sporobolomyces roseus	Sporo1_29032
		Stagonospora nodorum	SNU00931.1
		Stagonospora nodorum	SNU00971.1
		Stagonospora nodorum	SNU01415.1
		Stagonospora nodorum	SNU01642.1
		Stagonospora nodorum	SNU02525.1
		Stagonospora nodorum	SNU03619.1
		Stagonospora nodorum	SNU06150.1
		Stagonospora nodorum	SNU06405.1
		Stagonospora nodorum	SNU10699.1
		Stagonospora nodorum	SNU10922.1
		Stagonospora nodorum	SNU11009.1
		Stagonospora nodorum	SNU12790.1
		Stagonospora nodorum	SNU12973.1
		Stagonospora nodorum	SNU13640.1
		Stagonospora nodorum	SNU14174.1
		Stagonospora nodorum	SNU14334.1
		Stagonospora nodorum	SNU14595.1
		Stagonospora nodorum	SNU14875.1
		Stagonospora nodorum	SNU15591.1
		Stagonospora nodorum	SNU16576.1
		Trichoderma reesei	Trire2_105247
		Trichoderma reesei	Trire2_2044
		Trichoderma reesei	Trire2_56830
		Trichoderma reesei	Trire2_59508
		Trichoderma reesei	Trire2_59723
		Trichoderma reesei	Trire2_60752
		Trichoderma reesei	Trire2_61293
		Trichoderma reesei	Trire2_63692
		Trichoderma reesei	Trire2_70631
		Trichoderma reesei	Trire2_78828
		Ustilago maydis	UM00154.1
		Ustilago maydis	UM00182.1
		Ustilago maydis	UM04247.1
		Ustilago maydis	UM05964.1
		Ustilago maydis	UM06071.1
3	185	Aspergillus fumigatus	Afu2g09540
		Aspergillus fumigatus	Afu2g17980
		Aspergillus fumigatus	Afu3g03930
		Aspergillus fumigatus	Afu4g14830
		Aspergillus fumigatus	Afu5g07520
		Aspergillus fumigatus	Afu6g03090
		Aspergillus nidulans	AN2706
		Aspergillus nidulans	AN5360
		Aspergillus nidulans	AN5553
		Aspergillus nidulans	AN5665
		Aspergillus nidulans	AN6057
		Aspergillus nidulans	AN6414
		Aspergillus nidulans	AN6434
		Aspergillus nidulans	AN6449
		Aspergillus nidulans	AN7772
		Aspergillus nidulans	AN7808
		Aspergillus nidulans	AN7818
		Aspergillus nidulans	AN8309
		Aspergillus nidulans	AN8615
		Aspergillus nidulans	AN8905
		Aspergillus nidulans	AN9210
		Aspergillus nidulans	AN9296
		Botrytis cinerea	BC1G_05184.1
		Botrytis cinerea	BC1G_06150.1
		Botrytis cinerea	BC1G_06459.1
		Botrytis cinerea	BC1G_06893.1
		Botrytis cinerea	BC1G_07150.1
		Botrytis cinerea	BC1G_07485.1
		Botrytis cinerea	BC1G_07661.1
		Botrytis cinerea	BC1G_12177.1
		Botrytis cinerea	BC1G_15734.1
		Chaetomium globosum	CHG02147
		Chaetomium globosum	CHG02966
		Coprinus cinereus	CC1G_00122.1
		Coprinus cinereus	CC1G_01274.1
		Coprinus cinereus	CC1G_04749.1
		Coprinus cinereus	CC1G_05306.1
		Coprinus cinereus	CC1G_05408.1
		Coprinus cinereus	CC1G_05498.1
		Coprinus cinereus	CC1G_06332.1
		Coprinus cinereus	CC1G_08026.1
		Coprinus cinereus	CC1G_08038.1
		Fusarium graminearum	FGSG_02366
		Fusarium graminearum	FGSG_02929
		Fusarium graminearum	FGSG_03260
		Fusarium graminearum	FGSG_08186
		Fusarium graminearum	FGSG_08320
		Fusarium graminearum	FGSG_10451
		Fusarium graminearum	FGSG_10695
		Fusarium graminearum	FGSG_10991
		Fusarium graminearum	FGSG_12737
		Kluyveromyces lactis	XP_453580.1
		Laccaria bicolor	Lacbi1_232337
		Laccaria bicolor	Lacbi1_300904
		Laccaria bicolor	Lacbi1_303979
		Laccaria bicolor	Lacbi1_309740
		Laccaria bicolor	Lacbi1_314446
		Laccaria bicolor	Lacbi1_314448
		Laccaria bicolor	Lacbi1_314449
		Laccaria bicolor	Lacbi1_315739
		Laccaria bicolor	Lacbi1_315757
		Laccaria bicolor	Lacbi1_315758
		Laccaria bicolor	Lacbi1_318101
		Laccaria bicolor	Lacbi1_326593
		Magnaporthe grisea	MGG_02792
		Magnaporthe grisea	MGG_03433
		Magnaporthe grisea	MGG_03821
		Magnaporthe grisea	MGG_04345
		Magnaporthe grisea	MGG_04605
		Magnaporthe grisea	MGG_05215
		Magnaporthe grisea	MGG_06588
		Magnaporthe grisea	MGG_07856
		Magnaporthe grisea	MGG_08494
		Magnaporthe grisea	MGG_08795
		Magnaporthe grisea	MGG_08865
		Magnaporthe grisea	MGG_12497
		Neurospora crassa	NCU04234
		Neurospora crassa	NCU08128
		Neurospora crassa	NCU10011
		Neurospora crassa	NCU11030
		Phanerochaete chrysosporium	Phchr1_129578
		Phanerochaete chrysosporium	Phchr1_1751
		Phanerochaete chrysosporium	Phchr1_1976
		Phanerochaete chrysosporium	Phchr1_3368
		Phanerochaete chrysosporium	Phchr1_4556
		Phanerochaete chrysosporium	Phchr1_4557
		Phanerochaete chrysosporium	Phchr1_5004
		Phanerochaete chrysosporium	Phchr1_5333
		Phanerochaete chrysosporium	Phchr1_5526
		Phanerochaete chrysosporium	Phchr1_5850
		Phanerochaete chrysosporium	Phchr1_5852
		Phanerochaete chrysosporium	Phchr1_635
		Phanerochaete chrysosporium	Phchr1_7132
		Phytophthora infestans	PITG_14013
		Phytophthora infestans	PITG_16499
		Phytophthora infestans	PITG_21524
		Phytophthora ramorum	PHR74170
		Phytophthora ramorum	PHR74171
		Phytophthora ramorum	PHR75732
		Phytophthora ramorum	PHR76754
		Phytophthora ramorum	PHR76829
		Phytophthora ramorum	PHR79045
		Phytophthora ramorum	PHR79065
		Phytophthora sojae	PHS132088
		Phytophthora sojae	PHS136115
		Phytophthora sojae	PHS139397
		Phytophthora sojae	PHS139910
		Phytophthora sojae	PHS142533
		Phytophthora sojae	PHS142535
		Pichia stipitis	Picst3_63000
		Postia placenta	Pospl1_100695
		Postia placenta	Pospl1_100723
		Postia placenta	Pospl1_103594
		Postia placenta	Pospl1_113146
		Postia placenta	Pospl1_113167
		Postia placenta	Pospl1_114266
		Postia placenta	Pospl1_114275
		Postia placenta	Pospl1_120723
		Postia placenta	Pospl1_121700
		Postia placenta	Pospl1_126509
		Postia placenta	Pospl1_45162
		Postia placenta	Pospl1_49676
		Postia placenta	Pospl1_51607
		Postia placenta	Pospl1_52903
		Postia placenta	Pospl1_55398
		Postia placenta	Pospl1_55859
		Postia placenta	Pospl1_56431
		Postia placenta	Pospl1_56515
		Postia placenta	Pospl1_56521
		Postia placenta	Pospl1_57109
		Postia placenta	Pospl1_58496
		Postia placenta	Pospl1_61670
		Postia placenta	Pospl1_87960
		Postia placenta	Pospl1_88647
		Postia placenta	Pospl1_89660
		Postia placenta	Pospl1_89741
		Postia placenta	Pospl1_89777
		Postia placenta	Pospl1_91692
		Postia placenta	Pospl1_92219
		Postia placenta	Pospl1_92220
		Postia placenta	Pospl1_93354
		Postia placenta	Pospl1_94692
		Postia placenta	Pospl1_97505
		Postia placenta	Pospl1_98329
		Postia placenta	Pospl1_99627
		Puccinia graminis	PGTG_08907
		Sclerotinia sclerotiorum	SS1G_01006.1
		Sclerotinia sclerotiorum	SS1G_01020.1
		Sclerotinia sclerotiorum	SS1G_06101.1
		Sclerotinia sclerotiorum	SS1G_11768.1
		Sclerotinia sclerotiorum	SS1G_13470.1
		Sporobolomyces roseus	Sporo1_8755
		Stagonospora nodorum	SNU00486.1
		Stagonospora nodorum	SNU00902.1
		Stagonospora nodorum	SNU01106.1
		Stagonospora nodorum	SNU01251.1
		Stagonospora nodorum	SNU02591.1
		Stagonospora nodorum	SNU02648.1
		Stagonospora nodorum	SNU04196.1
		Stagonospora nodorum	SNU06389.1
		Stagonospora nodorum	SNU06410.1
		Stagonospora nodorum	SNU06679.1
		Stagonospora nodorum	SNU07834.1
		Stagonospora nodorum	SNU07854.1
		Stagonospora nodorum	SNU12749.1
		Stagonospora nodorum	SNU12937.1
		Stagonospora nodorum	SNU14473.1
		Stagonospora nodorum	SNU15424.1
		Stagonospora nodorum	SNU15561.1
		Stagonospora nodorum	SNU16355.1
		Trichoderma reesei	Trire2_105768
		Trichoderma reesei	Trire2_109746
		Trichoderma reesei	Trire2_37950
		Trichoderma reesei	Trire2_54166
		Trichoderma reesei	Trire2_57555
		Trichoderma reesei	Trire2_70161
		Yarrowia lipolytica	XP_500097.1
		Yarrowia lipolytica	XP_500273.1
		Yarrowia lipolytica	XP_500402.1
		Yarrowia lipolytica	XP_500855.1
		Yarrowia lipolytica	XP_500856.1
		Yarrowia lipolytica	XP_501148.1
		Yarrowia lipolytica	XP_501667.1
		Yarrowia lipolytica	XP_504406.1
		Yarrowia lipolytica	XP_504857.1
4	183	Aspergillus fumigatus	Afu1g12560
		Aspergillus fumigatus	Afu2g14490
		Aspergillus fumigatus	Afu2g14540
		Aspergillus fumigatus	Afu3g03870
		Aspergillus fumigatus	Afu4g07850
		Aspergillus fumigatus	Afu6g09540
		Aspergillus fumigatus	Afu8g06830
		Aspergillus nidulans	AN10419
		Aspergillus nidulans	AN1602
		Aspergillus nidulans	AN2388
		Aspergillus nidulans	AN3046
		Aspergillus nidulans	AN3860
		Aspergillus nidulans	AN6428
		Aspergillus nidulans	AN7891
		Aspergillus nidulans	AN9524
		Botrytis cinerea	BC1G_00922.1
		Botrytis cinerea	BC1G_02541.1
		Botrytis cinerea	BC1G_07653.1
		Botrytis cinerea	BC1G_07658.1
		Botrytis cinerea	BC1G_08692.1
		Botrytis cinerea	BC1G_13139.1
		Botrytis cinerea	BC1G_15017.1
		Chaetomium globosum	CHG00362
		Chaetomium globosum	CHG03415
		Chaetomium globosum	CHG03455
		Chaetomium globosum	CHG03525
		Chaetomium globosum	CHG03676
		Chaetomium globosum	CHG03692
		Chaetomium globosum	CHG03784
		Chaetomium globosum	CHG04098
		Chaetomium globosum	CHG04384
		Chaetomium globosum	CHG04473
		Chaetomium globosum	CHG05024
		Chaetomium globosum	CHG05171
		Chaetomium globosum	CHG05259
		Chaetomium globosum	CHG06059
		Chaetomium globosum	CHG06122
		Chaetomium globosum	CHG06702
		Chaetomium globosum	CHG06895
		Chaetomium globosum	CHG07451
		Chaetomium globosum	CHG07587
		Chaetomium globosum	CHG07593
		Chaetomium globosum	CHG07676
		Chaetomium globosum	CHG07756
		Chaetomium globosum	CHG07872
		Chaetomium globosum	CHG08036
		Chaetomium globosum	CHG08274
		Chaetomium globosum	CHG08275
		Chaetomium globosum	CHG08621
		Chaetomium globosum	CHG09266
		Chaetomium globosum	CHG09581
		Chaetomium globosum	CHG09805
		Coprinus cinereus	CC1G_01992.1
		Coprinus cinereus	CC1G_02189.1
		Coprinus cinereus	CC1G_02194.1
		Coprinus cinereus	CC1G_02195.1
		Coprinus cinereus	CC1G_02693.1
		Coprinus cinereus	CC1G_03053.1
		Coprinus cinereus	CC1G_03067.1
		Coprinus cinereus	CC1G_03525.1
		Coprinus cinereus	CC1G_03526.1
		Coprinus cinereus	CC1G_03529.1
		Coprinus cinereus	CC1G_04848.1
		Coprinus cinereus	CC1G_04849.1
		Coprinus cinereus	CC1G_04917.1
		Coprinus cinereus	CC1G_05382.1
		Coprinus cinereus	CC1G_05383.1
		Coprinus cinereus	CC1G_05827.1
		Coprinus cinereus	CC1G_07179.1
		Coprinus cinereus	CC1G_07479.1
		Coprinus cinereus	CC1G_07480.1
		Coprinus cinereus	CC1G_07634.1
		Coprinus cinereus	CC1G_08455.1
		Coprinus cinereus	CC1G_08583.1
		Coprinus cinereus	CC1G_09526.1
		Coprinus cinereus	CC1G_09949.1
		Coprinus cinereus	CC1G_10029.1
		Coprinus cinereus	CC1G_10604.1
		Coprinus cinereus	CC1G_11664.1
		Coprinus cinereus	CC1G_12388.1
		Coprinus cinereus	CC1G_13046.1
		Coprinus cinereus	CC1G_13244.1
		Cryptococcus neoformans	XP_566940.1
		Fusarium graminearum	FGSG_02202
		Fusarium graminearum	FGSG_03632
		Fusarium graminearum	FGSG_03695
		Fusarium graminearum	FGSG_03968
		Fusarium graminearum	FGSG_04681
		Fusarium graminearum	FGSG_04773
		Fusarium graminearum	FGSG_06110
		Fusarium graminearum	FGSG_06208
		Fusarium graminearum	FGSG_06397
		Fusarium graminearum	FGSG_08011
		Fusarium graminearum	FGSG_11488
		Fusarium graminearum	FGSG_12160
		Fusarium graminearum	FGSG_13245
		Laccaria bicolor	Lacbi1_186824
		Laccaria bicolor	Lacbi1_294705
		Laccaria bicolor	Lacbi1_298625
		Laccaria bicolor	Lacbi1_307143
		Magnaporthe grisea	MGG_02502
		Magnaporthe grisea	MGG_04057
		Magnaporthe grisea	MGG_04547
		Magnaporthe grisea	MGG_05364
		Magnaporthe grisea	MGG_06069
		Magnaporthe grisea	MGG_06621
		Magnaporthe grisea	MGG_07300
		Magnaporthe grisea	MGG_07575
		Magnaporthe grisea	MGG_07631
		Magnaporthe grisea	MGG_07686
		Magnaporthe grisea	MGG_08020
		Magnaporthe grisea	MGG_08254
		Magnaporthe grisea	MGG_08409
		Magnaporthe grisea	MGG_09439
		Magnaporthe grisea	MGG_09709
		Magnaporthe grisea	MGG_11948
		Magnaporthe grisea	MGG_12696
		Magnaporthe grisea	MGG_12881
		Magnaporthe grisea	MGG_13622
		Magnaporthe grisea	MGG_13724
		Neurospora crassa	NCU00836
		Neurospora crassa	NCU01050
		Neurospora crassa	NCU01867
		Neurospora crassa	NCU02240
		Neurospora crassa	NCU02344
		Neurospora crassa	NCU02916
		Neurospora crassa	NCU03000
		Neurospora crassa	NCU03328
		Neurospora crassa	NCU05969
		Neurospora crassa	NCU07520
		Neurospora crassa	NCU07760
		Neurospora crassa	NCU07898
		Neurospora crassa	NCU07974
		Neurospora crassa	NCU08760
		Phanerochaete chrysosporium	Phchr1_10320
		Phanerochaete chrysosporium	Phchr1_121193
		Phanerochaete chrysosporium	Phchr1_122129
		Phanerochaete chrysosporium	Phchr1_129325
		Phanerochaete chrysosporium	Phchr1_31049
		Phanerochaete chrysosporium	Phchr1_41563
		Phanerochaete chrysosporium	Phchr1_42504
		Phanerochaete chrysosporium	Phchr1_4690
		Phanerochaete chrysosporium	Phchr1_4691
		Phanerochaete chrysosporium	Phchr1_4967
		Postia placenta	Pospl1_115618
		Postia placenta	Pospl1_126811
		Sclerotinia sclerotiorum	SS1G_01838.1
		Sclerotinia sclerotiorum	SS1G_03041.1
		Sclerotinia sclerotiorum	SS1G_07656.1
		Sclerotinia sclerotiorum	SS1G_08493.1
		Sclerotinia sclerotiorum	SS1G_09251.1
		Sclerotinia sclerotiorum	SS1G_12059.1
		Sclerotinia sclerotiorum	SS1G_14158.1
		Sclerotinia sclerotiorum	SS1G_14160.1
		Stagonospora nodorum	SNU00131.1
		Stagonospora nodorum	SNU00211.1
		Stagonospora nodorum	SNU00559.1
		Stagonospora nodorum	SNU00815.1
		Stagonospora nodorum	SNU01146.1
		Stagonospora nodorum	SNU01830.1
		Stagonospora nodorum	SNU01922.1
		Stagonospora nodorum	SNU02687.1
		Stagonospora nodorum	SNU02930.1
		Stagonospora nodorum	SNU05441.1
		Stagonospora nodorum	SNU05737.1
		Stagonospora nodorum	SNU05750.1
		Stagonospora nodorum	SNU05919.1
		Stagonospora nodorum	SNU07503.1
		Stagonospora nodorum	SNU08732.1
		Stagonospora nodorum	SNU10071.1
		Stagonospora nodorum	SNU10981.1
		Stagonospora nodorum	SNU11551.1
		Stagonospora nodorum	SNU11619.1
		Stagonospora nodorum	SNU11773.1
		Stagonospora nodorum	SNU12037.1
		Stagonospora nodorum	SNU12127.1
		Stagonospora nodorum	SNU12727.1
		Stagonospora nodorum	SNU14481.1
		Stagonospora nodorum	SNU14938.1
		Stagonospora nodorum	SNU15279.1
		Stagonospora nodorum	SNU16081.1
		Trichoderma reesei	Trire2_120961
		Trichoderma reesei	Trire2_73643
5	147	Ashbya gossypii	NP_984423.1
		Aspergillus fumigatus	Afu1g06140
		Aspergillus fumigatus	Afu1g17220
		Aspergillus fumigatus	Afu3g08680
		Aspergillus fumigatus	Afu6g02980
		Aspergillus fumigatus	Afu8g01970
		Aspergillus fumigatus	Afu8g02630
		Aspergillus fumigatus	Afu8g06890
		Aspergillus nidulans	AN10274
		Aspergillus nidulans	AN3389
		Aspergillus nidulans	AN4372
		Aspergillus nidulans	AN6656
		Aspergillus nidulans	AN8327
		Aspergillus nidulans	AN8761
		Aspergillus nidulans	AN8891
		Aspergillus nidulans	AN9045
		Botrytis cinerea	BC1G_00230.1
		Botrytis cinerea	BC1G_01234.1
		Botrytis cinerea	BC1G_01617.1
		Botrytis cinerea	BC1G_02003.1
		Botrytis cinerea	BC1G_04246.1
		Botrytis cinerea	BC1G_08033.1
		Botrytis cinerea	BC1G_11143.1
		Botrytis cinerea	BC1G_11909.1
		Botrytis cinerea	BC1G_13137.1
		Botrytis cinerea	BC1G_13367.1
		Botrytis cinerea	BC1G_13970.1
		Botrytis cinerea	BC1G_15118.1
		Chaetomium globosum	CHG07217
		Coprinus cinereus	CC1G_01509.1
		Coprinus cinereus	CC1G_05428.1
		Coprinus cinereus	CC1G_11193.1
		Cryptococcus neoformans	XP_569552.1
		Fusarium graminearum	FGSG_03194
		Fusarium graminearum	FGSG_03384
		Fusarium graminearum	FGSG_07551
		Fusarium graminearum	FGSG_10708
		Fusarium graminearum	FGSG_11011
		Laccaria bicolor	Lacbi1_298610
		Laccaria bicolor	Lacbi1_298629
		Laccaria bicolor	Lacbi1_302995
		Magnaporthe grisea	MGG_08752
		Magnaporthe grisea	MGG_08938
		Neurospora crassa	NCU06961
		Phanerochaete chrysosporium	Phchr1_3795
		Phanerochaete chrysosporium	Phchr1_3805
		Phycomyces blakesleeanus	Phybl1_14560
		Phycomyces blakesleeanus	Phybl1_15372
		Phycomyces blakesleeanus	Phybl1_32958
		Phycomyces blakesleeanus	Phybl1_40742
		Phycomyces blakesleeanus	Phybl1_57294
		Phycomyces blakesleeanus	Phybl1_74883
		Phycomyces blakesleeanus	Phybl1_76792
		Phycomyces blakesleeanus	Phybl1_79267
		Phytophthora infestans	PITG_10255
		Phytophthora infestans	PITG_16822
		Phytophthora infestans	PITG_16824
		Phytophthora infestans	PITG_16825
		Phytophthora infestans	PITG_19455
		Phytophthora infestans	PITG_19619
		Phytophthora infestans	PITG_19620
		Phytophthora infestans	PITG_19621
		Phytophthora infestans	PITG_19623
		Phytophthora infestans	PITG_19624
		Phytophthora infestans	PITG_21245
		Phytophthora infestans	PITG_21247
		Phytophthora ramorum	PHR40979
		Phytophthora ramorum	PHR41820
		Phytophthora ramorum	PHR54489
		Phytophthora ramorum	PHR54497
		Phytophthora ramorum	PHR54503
		Phytophthora ramorum	PHR54505
		Phytophthora ramorum	PHR54519
		Phytophthora ramorum	PHR54530
		Phytophthora ramorum	PHR54533
		Phytophthora ramorum	PHR72130
		Phytophthora ramorum	PHR72135
		Phytophthora ramorum	PHR83562
		Phytophthora ramorum	PHR83569
		Phytophthora ramorum	PHR83573
		Phytophthora sojae	PHS108848
		Phytophthora sojae	PHS108850
		Phytophthora sojae	PHS108851
		Phytophthora sojae	PHS108985
		Phytophthora sojae	PHS109634
		Phytophthora sojae	PHS109695
		Phytophthora sojae	PHS116746
		Phytophthora sojae	PHS116776
		Phytophthora sojae	PHS116901
		Phytophthora sojae	PHS116906
		Phytophthora sojae	PHS116911
		Phytophthora sojae	PHS123351
		Phytophthora sojae	PHS126972
		Phytophthora sojae	PHS127373
		Phytophthora sojae	PHS135139
		Phytophthora sojae	PHS135140
		Phytophthora sojae	PHS135145
		Phytophthora sojae	PHS135150
		Phytophthora sojae	PHS135154
		Phytophthora sojae	PHS135155
		Phytophthora sojae	PHS135156
		Postia placenta	Pospl1_104059
		Postia placenta	Pospl1_105711
		Postia placenta	Pospl1_111730
		Postia placenta	Pospl1_43189
		Postia placenta	Pospl1_43190
		Postia placenta	Pospl1_50924
		Rhizopus oryzae	RO3G_02738.1
		Rhizopus oryzae	RO3G_02911.1
		Rhizopus oryzae	RO3G_04731.1
		Rhizopus oryzae	RO3G_05849.1
		Rhizopus oryzae	RO3G_06012.1
		Rhizopus oryzae	RO3G_06020.1
		Rhizopus oryzae	RO3G_06021.1
		Rhizopus oryzae	RO3G_06273.1
		Rhizopus oryzae	RO3G_07548.1
		Rhizopus oryzae	RO3G_08304.1
		Rhizopus oryzae	RO3G_08338.1
		Rhizopus oryzae	RO3G_11297.1
		Rhizopus oryzae	RO3G_15015.1
		Rhizopus oryzae	RO3G_15419.1
		Rhizopus oryzae	RO3G_15508.1
		Rhizopus oryzae	RO3G_15510.1
		Rhizopus oryzae	RO3G_15511.1
		Saccharomyces cerevisiae	NP_012687.1
		Sclerotinia sclerotiorum	SS1G_01009.1
		Sclerotinia sclerotiorum	SS1G_02553.1
		Sclerotinia sclerotiorum	SS1G_03540.1
		Sclerotinia sclerotiorum	SS1G_04177.1
		Sclerotinia sclerotiorum	SS1G_04207.1
		Sclerotinia sclerotiorum	SS1G_04552.1
		Sclerotinia sclerotiorum	SS1G_05832.1
		Sclerotinia sclerotiorum	SS1G_08634.1
		Sclerotinia sclerotiorum	SS1G_10167.1
		Sclerotinia sclerotiorum	SS1G_10698.1
		Sclerotinia sclerotiorum	SS1G_11057.1
		Sclerotinia sclerotiorum	SS1G_12057.1
		Sclerotinia sclerotiorum	SS1G_14449.1
		Stagonospora nodorum	SNU00033.1
		Stagonospora nodorum	SNU13575.1
		Stagonospora nodorum	SNU14763.1
		Stagonospora nodorum	SNU15444.1
		Trichoderma reesei	Trire2_103049
		Trichoderma reesei	Trire2_112140
		Trichoderma reesei	Trire2_122780
		Trichoderma reesei	Trire2_70186
		Ustilago maydis	UM02510.1
6	144	Phytophthora infestans	PITG_04052
		Phytophthora infestans	PITG_04063
		Phytophthora infestans	PITG_04350
		Phytophthora infestans	PITG_04353
		Phytophthora infestans	PITG_05014
		Phytophthora infestans	PITG_05076
		Phytophthora infestans	PITG_05095
		Phytophthora infestans	PITG_05096
		Phytophthora infestans	PITG_05133
		Phytophthora infestans	PITG_06030
		Phytophthora infestans	PITG_06080
		Phytophthora infestans	PITG_06246
		Phytophthora infestans	PITG_06375
		Phytophthora infestans	PITG_07630
		Phytophthora infestans	PITG_07634
		Phytophthora infestans	PITG_08074
		Phytophthora infestans	PITG_09732
		Phytophthora infestans	PITG_10339
		Phytophthora infestans	PITG_10465
		Phytophthora infestans	PITG_11973
		Phytophthora infestans	PITG_12458
		Phytophthora infestans	PITG_12761
		Phytophthora infestans	PITG_12791
		Phytophthora infestans	PITG_13018
		Phytophthora infestans	PITG_13847
		Phytophthora infestans	PITG_14062
		Phytophthora infestans	PITG_14662
		Phytophthora infestans	PITG_14684
		Phytophthora infestans	PITG_14685
		Phytophthora infestans	PITG_14880
		Phytophthora infestans	PITG_14884
		Phytophthora infestans	PITG_15037
		Phytophthora infestans	PITG_15038
		Phytophthora infestans	PITG_15105
		Phytophthora infestans	PITG_15110
		Phytophthora infestans	PITG_15114
		Phytophthora infestans	PITG_15123
		Phytophthora infestans	PITG_15125
		Phytophthora infestans	PITG_15127
		Phytophthora infestans	PITG_15142
		Phytophthora infestans	PITG_15152
		Phytophthora infestans	PITG_15278
		Phytophthora infestans	PITG_16193
		Phytophthora infestans	PITG_16195
		Phytophthora infestans	PITG_16283
		Phytophthora infestans	PITG_16708
		Phytophthora infestans	PITG_16844
		Phytophthora infestans	PITG_16845
		Phytophthora infestans	PITG_17218
		Phytophthora infestans	PITG_17309
		Phytophthora infestans	PITG_17316
		Phytophthora infestans	PITG_19232
		Phytophthora infestans	PITG_19302
		Phytophthora infestans	PITG_19309
		Phytophthora infestans	PITG_19523
		Phytophthora infestans	PITG_19655
		Phytophthora infestans	PITG_19808
		Phytophthora infestans	PITG_19992
		Phytophthora infestans	PITG_19994
		Phytophthora infestans	PITG_20052
		Phytophthora infestans	PITG_21288
		Phytophthora infestans	PITG_21740
		Phytophthora infestans	PITG_21984
		Phytophthora ramorum	PHR74231
		Phytophthora ramorum	PHR74299
		Phytophthora ramorum	PHR74300
		Phytophthora ramorum	PHR74367
		Phytophthora ramorum	PHR74378
		Phytophthora ramorum	PHR74387
		Phytophthora ramorum	PHR74395
		Phytophthora ramorum	PHR78008
		Phytophthora ramorum	PHR78009
		Phytophthora ramorum	PHR78050
		Phytophthora ramorum	PHR78053
		Phytophthora ramorum	PHR78054
		Phytophthora ramorum	PHR78630
		Phytophthora ramorum	PHR79107
		Phytophthora ramorum	PHR79108
		Phytophthora ramorum	PHR79110
		Phytophthora ramorum	PHR79119
		Phytophthora ramorum	PHR82368
		Phytophthora ramorum	PHR82371
		Phytophthora ramorum	PHR82374
		Phytophthora ramorum	PHR82380
		Phytophthora ramorum	PHR82381
		Phytophthora ramorum	PHR82382
		Phytophthora ramorum	PHR84992
		Phytophthora ramorum	PHR85035
		Phytophthora ramorum	PHR85058
		Phytophthora ramorum	PHR85061
		Phytophthora ramorum	PHR85377
		Phytophthora ramorum	PHR85378
		Phytophthora ramorum	PHR85379
		Phytophthora ramorum	PHR85382
		Phytophthora ramorum	PHR85532
		Phytophthora ramorum	PHR85684
		Phytophthora ramorum	PHR85688
		Phytophthora ramorum	PHR85872
		Phytophthora ramorum	PHR85876
		Phytophthora ramorum	PHR85883
		Phytophthora ramorum	PHR86033
		Phytophthora ramorum	PHR86912
		Phytophthora ramorum	PHR86936
		Phytophthora sojae	PHS132305
		Phytophthora sojae	PHS133362
		Phytophthora sojae	PHS133799
		Phytophthora sojae	PHS133810
		Phytophthora sojae	PHS133811
		Phytophthora sojae	PHS133874
		Phytophthora sojae	PHS133875
		Phytophthora sojae	PHS133876
		Phytophthora sojae	PHS134020
		Phytophthora sojae	PHS135162
		Phytophthora sojae	PHS135171
		Phytophthora sojae	PHS135575
		Phytophthora sojae	PHS135800
		Phytophthora sojae	PHS136868
		Phytophthora sojae	PHS136869
		Phytophthora sojae	PHS136920
		Phytophthora sojae	PHS137109
		Phytophthora sojae	PHS137556
		Phytophthora sojae	PHS137608
		Phytophthora sojae	PHS139045
		Phytophthora sojae	PHS139178
		Phytophthora sojae	PHS139179
		Phytophthora sojae	PHS139182
		Phytophthora sojae	PHS139188
		Phytophthora sojae	PHS139205
		Phytophthora sojae	PHS139206
		Phytophthora sojae	PHS139209
		Phytophthora sojae	PHS139216
		Phytophthora sojae	PHS139217
		Phytophthora sojae	PHS139225
		Phytophthora sojae	PHS140000
		Phytophthora sojae	PHS140196
		Phytophthora sojae	PHS140904
		Phytophthora sojae	PHS141178
		Phytophthora sojae	PHS141437
		Phytophthora sojae	PHS141933
		Phytophthora sojae	PHS143822
		Phytophthora sojae	PHS144029
		Phytophthora sojae	PHS144030
		Phytophthora sojae	PHS144031
		Phytophthora sojae	PHS145414
7	135	Aspergillus fumigatus	Afu1g01180
		Aspergillus fumigatus	Afu1g17630
		Aspergillus fumigatus	Afu2g14480
		Aspergillus fumigatus	Afu2g18050
		Aspergillus fumigatus	Afu3g02770
		Aspergillus fumigatus	Afu3g03300
		Aspergillus fumigatus	Afu6g03620
		Aspergillus fumigatus	Afu6g11630
		Aspergillus fumigatus	Afu7g01560
		Aspergillus nidulans	AN10392
		Aspergillus nidulans	AN10402
		Aspergillus nidulans	AN11243
		Aspergillus nidulans	AN1142
		Aspergillus nidulans	AN2387
		Aspergillus nidulans	AN2574
		Aspergillus nidulans	AN2648
		Aspergillus nidulans	AN3083
		Aspergillus nidulans	AN3351
		Aspergillus nidulans	AN3902
		Aspergillus nidulans	AN5417
		Aspergillus nidulans	AN6155
		Aspergillus nidulans	AN6459
		Aspergillus nidulans	AN7075
		Aspergillus nidulans	AN7081
		Aspergillus nidulans	AN7153
		Aspergillus nidulans	AN8152
		Aspergillus nidulans	AN8405
		Aspergillus nidulans	AN9231
		Botrytis cinerea	BC1G_04315.1
		Botrytis cinerea	BC1G_05517.1
		Botrytis cinerea	BC1G_05986.1
		Botrytis cinerea	BC1G_06334.1
		Botrytis cinerea	BC1G_07482.1
		Botrytis cinerea	BC1G_09190.1
		Botrytis cinerea	BC1G_11556.1
		Botrytis cinerea	BC1G_12537.1
		Botrytis cinerea	BC1G_14177.1
		Chaetomium globosum	CHG00117
		Chaetomium globosum	CHG03725
		Chaetomium globosum	CHG04939
		Chaetomium globosum	CHG05218
		Chaetomium globosum	CHG05280
		Chaetomium globosum	CHG05419
		Chaetomium globosum	CHG06382
		Chaetomium globosum	CHG07333
		Chaetomium globosum	CHG07401
		Chaetomium globosum	CHG07537
		Chaetomium globosum	CHG07547
		Chaetomium globosum	CHG07810
		Chaetomium globosum	CHG08444
		Chaetomium globosum	CHG08533
		Chaetomium globosum	CHG09249
		Chaetomium globosum	CHG09830
		Chaetomium globosum	CHG10003
		Coprinus cinereus	CC1G_04892.1
		Coprinus cinereus	CC1G_05510.1
		Coprinus cinereus	CC1G_05520.1
		Coprinus cinereus	CC1G_07780.1
		Coprinus cinereus	CC1G_08030.1
		Coprinus cinereus	CC1G_08036.1
		Coprinus cinereus	CC1G_12421.1
		Coprinus cinereus	CC1G_13196.1
		Fusarium graminearum	FGSG_00100
		Fusarium graminearum	FGSG_01805
		Fusarium graminearum	FGSG_03307
		Fusarium graminearum	FGSG_03616
		Fusarium graminearum	FGSG_03972
		Fusarium graminearum	FGSG_04732
		Fusarium graminearum	FGSG_07661
		Fusarium graminearum	FGSG_07808
		Fusarium graminearum	FGSG_07838
		Fusarium graminearum	FGSG_10609
		Fusarium graminearum	FGSG_10631
		Fusarium graminearum	FGSG_12082
		Fusarium graminearum	FGSG_12127
		Fusarium graminearum	FGSG_13450
		Fusarium graminearum	FGSG_13840
		Laccaria bicolor	Lacbi1_228706
		Laccaria bicolor	Lacbi1_312059
		Magnaporthe grisea	MGG_00072
		Magnaporthe grisea	MGG_00973
		Magnaporthe grisea	MGG_02367
		Magnaporthe grisea	MGG_02650
		Magnaporthe grisea	MGG_02818
		Magnaporthe grisea	MGG_06662
		Magnaporthe grisea	MGG_07067
		Magnaporthe grisea	MGG_09376
		Magnaporthe grisea	MGG_09727
		Magnaporthe grisea	MGG_13262
		Magnaporthe grisea	MGG_14073
		Neurospora crassa	NCU01094
		Neurospora crassa	NCU01123
		Neurospora crassa	NCU04108
		Neurospora crassa	NCU07029
		Neurospora crassa	NCU07619
		Neurospora crassa	NCU08750
		Neurospora crassa	NCU09165
		Phanerochaete chrysosporium	Phchr1_138076
		Phanerochaete chrysosporium	Phchr1_3896
		Postia placenta	Pospl1_105749
		Postia placenta	Pospl1_130250
		Postia placenta	Pospl1_92336
		Sclerotinia sclerotiorum	SS1G_01116.1
		Sclerotinia sclerotiorum	SS1G_02119.1
		Sclerotinia sclerotiorum	SS1G_02212.1
		Sclerotinia sclerotiorum	SS1G_03029.1
		Sclerotinia sclerotiorum	SS1G_07579.1
		Sclerotinia sclerotiorum	SS1G_08645.1
		Stagonospora nodorum	SNU00309.1
		Stagonospora nodorum	SNU01844.1
		Stagonospora nodorum	SNU02515.1
		Stagonospora nodorum	SNU04140.1
		Stagonospora nodorum	SNU05547.1
		Stagonospora nodorum	SNU06059.1
		Stagonospora nodorum	SNU06779.1
		Stagonospora nodorum	SNU07861.1
		Stagonospora nodorum	SNU07875.1
		Stagonospora nodorum	SNU08162.1
		Stagonospora nodorum	SNU08536.1
		Stagonospora nodorum	SNU08826.1
		Stagonospora nodorum	SNU09922.1
		Stagonospora nodorum	SNU11508.1
		Stagonospora nodorum	SNU12097.1
		Stagonospora nodorum	SNU12719.1
		Stagonospora nodorum	SNU15066.1
		Stagonospora nodorum	SNU15337.1
		Stagonospora nodorum	SNU16107.1
		Stagonospora nodorum	SNU16502.1
		Trichoderma reesei	Trire2_105874
		Trichoderma reesei	Trire2_54997
		Trichoderma reesei	Trire2_60784
		Trichoderma reesei	Trire2_69650
		Trichoderma reesei	Trire2_73631
		Ustilago maydis	UM02157.1
		Ustilago maydis	UM04533.1
8	129	Aspergillus fumigatus	Afu5g00600
		Aspergillus nidulans	AN3211
		Botrytis cinerea	BC1G_06310.1
		Botrytis cinerea	BC1G_10306.1
		Fusarium graminearum	FGSG_06017
		Magnaporthe grisea	MGG_00047
		Magnaporthe grisea	MGG_08454
		Magnaporthe grisea	MGG_10532
		Phytophthora infestans	PITG_00759
		Phytophthora infestans	PITG_04200
		Phytophthora infestans	PITG_04208
		Phytophthora infestans	PITG_04248
		Phytophthora infestans	PITG_08518
		Phytophthora infestans	PITG_08525
		Phytophthora infestans	PITG_13351
		Phytophthora infestans	PITG_15378
		Phytophthora infestans	PITG_15380
		Phytophthora infestans	PITG_15418
		Phytophthora infestans	PITG_16866
		Phytophthora infestans	PITG_16867
		Phytophthora infestans	PITG_18453
		Phytophthora infestans	PITG_19933
		Phytophthora infestans	PITG_19936
		Phytophthora infestans	PITG_19938
		Phytophthora infestans	PITG_22053
		Phytophthora ramorum	PHR39480
		Phytophthora ramorum	PHR39489
		Phytophthora ramorum	PHR39492
		Phytophthora ramorum	PHR40439
		Phytophthora ramorum	PHR41794
		Phytophthora ramorum	PHR43347
		Phytophthora ramorum	PHR43728
		Phytophthora ramorum	PHR44406
		Phytophthora ramorum	PHR44472
		Phytophthora ramorum	PHR44913
		Phytophthora ramorum	PHR47103
		Phytophthora ramorum	PHR47238
		Phytophthora ramorum	PHR48107
		Phytophthora ramorum	PHR50216
		Phytophthora ramorum	PHR51502
		Phytophthora ramorum	PHR52259
		Phytophthora ramorum	PHR52296
		Phytophthora ramorum	PHR52433
		Phytophthora ramorum	PHR52440
		Phytophthora ramorum	PHR52455
		Phytophthora ramorum	PHR54944
		Phytophthora ramorum	PHR71307
		Phytophthora ramorum	PHR71308
		Phytophthora ramorum	PHR71310
		Phytophthora ramorum	PHR71404
		Phytophthora ramorum	PHR71588
		Phytophthora ramorum	PHR71618
		Phytophthora ramorum	PHR72306
		Phytophthora ramorum	PHR72345
		Phytophthora ramorum	PHR72357
		Phytophthora ramorum	PHR72385
		Phytophthora ramorum	PHR72390
		Phytophthora ramorum	PHR72403
		Phytophthora ramorum	PHR72430
		Phytophthora ramorum	PHR72438
		Phytophthora ramorum	PHR72477
		Phytophthora ramorum	PHR72504
		Phytophthora ramorum	PHR72531
		Phytophthora ramorum	PHR74296
		Phytophthora ramorum	PHR74306
		Phytophthora ramorum	PHR74310
		Phytophthora ramorum	PHR74343
		Phytophthora ramorum	PHR76603
		Phytophthora ramorum	PHR76657
		Phytophthora ramorum	PHR81102
		Phytophthora ramorum	PHR81103
		Phytophthora ramorum	PHR83592
		Phytophthora ramorum	PHR83851
		Phytophthora ramorum	PHR86968
		Phytophthora sojae	PHS108275
		Phytophthora sojae	PHS108404
		Phytophthora sojae	PHS108654
		Phytophthora sojae	PHS109198
		Phytophthora sojae	PHS109199
		Phytophthora sojae	PHS109238
		Phytophthora sojae	PHS109578
		Phytophthora sojae	PHS109644
		Phytophthora sojae	PHS110084
		Phytophthora sojae	PHS111173
		Phytophthora sojae	PHS113436
		Phytophthora sojae	PHS113455
		Phytophthora sojae	PHS113470
		Phytophthora sojae	PHS113772
		Phytophthora sojae	PHS114180
		Phytophthora sojae	PHS115764
		Phytophthora sojae	PHS115768
		Phytophthora sojae	PHS118528
		Phytophthora sojae	PHS119873
		Phytophthora sojae	PHS119906
		Phytophthora sojae	PHS120082
		Phytophthora sojae	PHS120109
		Phytophthora sojae	PHS120120
		Phytophthora sojae	PHS120125
		Phytophthora sojae	PHS120884
		Phytophthora sojae	PHS122984
		Phytophthora sojae	PHS125646
		Phytophthora sojae	PHS127887
		Phytophthora sojae	PHS131022
		Phytophthora sojae	PHS131024
		Phytophthora sojae	PHS131033
		Phytophthora sojae	PHS131045
		Phytophthora sojae	PHS131046
		Phytophthora sojae	PHS131050
		Phytophthora sojae	PHS132107
		Phytophthora sojae	PHS132437
		Phytophthora sojae	PHS137559
		Phytophthora sojae	PHS138312
		Phytophthora sojae	PHS138313
		Phytophthora sojae	PHS138848
		Phytophthora sojae	PHS138853
		Phytophthora sojae	PHS139056
		Phytophthora sojae	PHS139319
		Phytophthora sojae	PHS139320
		Phytophthora sojae	PHS140279
		Phytophthora sojae	PHS141465
		Phytophthora sojae	PHS141553
		Phytophthora sojae	PHS141557
		Phytophthora sojae	PHS141660
		Phytophthora sojae	PHS141663
		Phytophthora sojae	PHS143551
		Phytophthora sojae	PHS145627
		Sclerotinia sclerotiorum	SS1G_03080.1
		Sclerotinia sclerotiorum	SS1G_11912.1
		Stagonospora nodorum	SNU09895.1
9	128	Aspergillus fumigatus	Afu4g14790
		Aspergillus fumigatus	Afu5g01710
		Aspergillus fumigatus	Afu8g00740
		Aspergillus nidulans	AN10613
		Aspergillus nidulans	AN10776
		Aspergillus nidulans	AN1601
		Aspergillus nidulans	AN7399
		Aspergillus nidulans	AN8358
		Botrytis cinerea	BC1G_05197.1
		Botrytis cinerea	BC1G_06176.1
		Botrytis cinerea	BC1G_16147.1
		Candida lusitaniae	CLUG_05046.1
		Chaetomium globosum	CHG03669
		Chaetomium globosum	CHG05242
		Chaetomium globosum	CHG09072
		Coccidioides immitis	CIMG_00783.2
		Coccidioides immitis	CIMG_04939.2
		Coccidioides immitis	CIMG_07204.2
		Coprinus cinereus	CC1G_03562.1
		Coprinus cinereus	CC1G_05244.1
		Coprinus cinereus	CC1G_05985.1
		Coprinus cinereus	CC1G_06525.1
		Coprinus cinereus	CC1G_07897.1
		Coprinus cinereus	CC1G_11659.1
		Coprinus cinereus	CC1G_12498.1
		Fusarium graminearum	FGSG_03700
		Fusarium graminearum	FGSG_03741
		Fusarium graminearum	FGSG_09086
		Fusarium graminearum	FGSG_11389
		Laccaria bicolor	Lacbi1_189858
		Laccaria bicolor	Lacbi1_191538
		Laccaria bicolor	Lacbi1_236174
		Laccaria bicolor	Lacbi1_250965
		Magnaporthe grisea	MGG_02292
		Magnaporthe grisea	MGG_03352
		Magnaporthe grisea	MGG_04684
		Magnaporthe grisea	MGG_09380
		Magnaporthe grisea	MGG_12799
		Phanerochaete chrysosporium	Phchr1_121157
		Phanerochaete chrysosporium	Phchr1_131921
		Phanerochaete chrysosporium	Phchr1_132579
		Phanerochaete chrysosporium	Phchr1_132914
		Phanerochaete chrysosporium	Phchr1_133267
		Phanerochaete chrysosporium	Phchr1_133275
		Phanerochaete chrysosporium	Phchr1_133291
		Phanerochaete chrysosporium	Phchr1_138183
		Phanerochaete chrysosporium	Phchr1_139146
		Phanerochaete chrysosporium	Phchr1_139337
		Phanerochaete chrysosporium	Phchr1_139445
		Phanerochaete chrysosporium	Phchr1_139870
		Phanerochaete chrysosporium	Phchr1_1707
		Phanerochaete chrysosporium	Phchr1_3654
		Phanerochaete chrysosporium	Phchr1_3661
		Phanerochaete chrysosporium	Phchr1_5011
		Phanerochaete chrysosporium	Phchr1_5054
		Phanerochaete chrysosporium	Phchr1_6326
		Phanerochaete chrysosporium	Phchr1_663
		Phanerochaete chrysosporium	Phchr1_7086
		Phanerochaete chrysosporium	Phchr1_766
		Phanerochaete chrysosporium	Phchr1_782
		Phanerochaete chrysosporium	Phchr1_785
		Phanerochaete chrysosporium	Phchr1_798
		Phanerochaete chrysosporium	Phchr1_848
		Phycomyces blakesleeanus	Phybl1_75851
		Postia placenta	Pospl1_100048
		Postia placenta	Pospl1_101757
		Postia placenta	Pospl1_105719
		Postia placenta	Pospl1_105928
		Postia placenta	Pospl1_108714
		Postia placenta	Pospl1_110462
		Postia placenta	Pospl1_110469
		Postia placenta	Pospl1_112516
		Postia placenta	Pospl1_113141
		Postia placenta	Pospl1_113584
		Postia placenta	Pospl1_116469
		Postia placenta	Pospl1_123948
		Postia placenta	Pospl1_127097
		Postia placenta	Pospl1_43660
		Postia placenta	Pospl1_44433
		Postia placenta	Pospl1_44435
		Postia placenta	Pospl1_44715
		Postia placenta	Pospl1_48020
		Postia placenta	Pospl1_48115
		Postia placenta	Pospl1_48612
		Postia placenta	Pospl1_48638
		Postia placenta	Pospl1_48656
		Postia placenta	Pospl1_48663
		Postia placenta	Pospl1_48756
		Postia placenta	Pospl1_50518
		Postia placenta	Pospl1_51613
		Postia placenta	Pospl1_52214
		Postia placenta	Pospl1_52303
		Postia placenta	Pospl1_52830
		Postia placenta	Pospl1_52842
		Postia placenta	Pospl1_52844
		Postia placenta	Pospl1_52925
		Postia placenta	Pospl1_53541
		Postia placenta	Pospl1_54231
		Postia placenta	Pospl1_54250
		Postia placenta	Pospl1_54434
		Postia placenta	Pospl1_54612
		Postia placenta	Pospl1_54648
		Postia placenta	Pospl1_54688
		Postia placenta	Pospl1_55867
		Postia placenta	Pospl1_55885
		Postia placenta	Pospl1_55887
		Postia placenta	Pospl1_57693
		Postia placenta	Pospl1_59745
		Postia placenta	Pospl1_62479
		Postia placenta	Pospl1_62586
		Postia placenta	Pospl1_87307
		Postia placenta	Pospl1_91941
		Postia placenta	Pospl1_92340
		Postia placenta	Pospl1_95454
		Postia placenta	Pospl1_97921
		Postia placenta	Pospl1_99420
		Postia placenta	Pospl1_99629
		Puccinia graminis	PGTG_16636
		Rhizopus oryzae	RO3G_16678.1
		Sclerotinia sclerotiorum	SS1G_00121.1
		Stagonospora nodorum	SNU00214.1
		Stagonospora nodorum	SNU04142.1
		Stagonospora nodorum	SNU04767.1
		Stagonospora nodorum	SNU16440.1
		Trichoderma reesei	Trire2_4726
		Trichoderma reesei	Trire2_65040
		Ustilago maydis	UM01424.1
		Yarrowia lipolytica	XP_504958.1
10	126	Ashbya gossypii	NP_984882.1
		Ashbya gossypii	NP_986339.1
		Aspergillus fumigatus	Afu1g00420
		Aspergillus fumigatus	Afu2g03510
		Aspergillus fumigatus	Afu3g12210
		Aspergillus fumigatus	Afu4g07270
		Aspergillus fumigatus	Afu5g01200
		Aspergillus fumigatus	Afu5g07330
		Aspergillus fumigatus	Afu5g14610
		Aspergillus fumigatus	Afu6g00310
		Aspergillus fumigatus	Afu6g13540
		Aspergillus fumigatus	Afu8g04120
		Aspergillus nidulans	AN1426
		Aspergillus nidulans	AN5442
		Batrachochytrium dendrobatidis	BDEG_03607
		Botrytis cinerea	BC1G_00384.1
		Botrytis cinerea	BC1G_01027.1
		Botrytis cinerea	BC1G_01286.1
		Botrytis cinerea	BC1G_03710.1
		Botrytis cinerea	BC1G_03711.1
		Botrytis cinerea	BC1G_14591.1
		Candida albicans	orf19.1339
		Candida albicans	orf19.2474
		Candida albicans	orf19.4135
		Candida glabrata	XP_449937.1
		Candida lusitaniae	CLUG_00466.1
		Chaetomium globosum	CHG05000
		Chaetomium globosum	CHG05255
		Chaetomium globosum	CHG07190
		Chaetomium globosum	CHG09666
		Coccidioides immitis	CIMG_00192.2
		Coccidioides immitis	CIMG_02815.2
		Coccidioides immitis	CIMG_04074.2
		Coccidioides immitis	CIMG_04416.2
		Coccidioides immitis	CIMG_05080.2
		Coccidioides immitis	CIMG_09968.2
		Coprinus cinereus	CC1G_09180.1
		Coprinus cinereus	CC1G_12159.1
		Cryptococcus neoformans	XP_567411.1
		Cryptococcus neoformans	XP_567694.1
		Cryptococcus neoformans	XP_569796.1
		Cryptococcus neoformans	XP_570266.1
		Cryptococcus neoformans	XP_570309.1
		Cryptococcus neoformans	XP_571636.1
		Debaryomyces hansenii	DEHA_IPF6268
		Debaryomyces hansenii	XP_458565.1
		Fusarium graminearum	FGSG_03474
		Fusarium graminearum	FGSG_03769
		Fusarium graminearum	FGSG_04097
		Fusarium graminearum	FGSG_04527
		Fusarium graminearum	FGSG_04546
		Fusarium graminearum	FGSG_05797
		Fusarium graminearum	FGSG_06895
		Fusarium graminearum	FGSG_08454
		Kluyveromyces lactis	XP_451436.1
		Kluyveromyces lactis	XP_454754.1
		Laccaria bicolor	Lacbi1_252730
		Laccaria bicolor	Lacbi1_295014
		Laccaria bicolor	Lacbi1_310502
		Magnaporthe grisea	MGG_02309
		Magnaporthe grisea	MGG_03995
		Magnaporthe grisea	MGG_07861
		Neurospora crassa	NCU05980
		Phanerochaete chrysosporium	Phchr1_126198
		Phanerochaete chrysosporium	Phchr1_138269
		Phanerochaete chrysosporium	Phchr1_1914
		Phanerochaete chrysosporium	Phchr1_3855
		Phanerochaete chrysosporium	Phchr1_9126
		Phycomyces blakesleeanus	Phybl1_17220
		Phycomyces blakesleeanus	Phybl1_66598
		Phytophthora infestans	PITG_01447
		Phytophthora infestans	PITG_04724
		Phytophthora ramorum	PHR75467
		Phytophthora sojae	PHS128881
		Phytophthora sojae	PHS132533
		Phytophthora sojae	PHS142152
		Postia placenta	Pospl1_109409
		Postia placenta	Pospl1_117853
		Postia placenta	Pospl1_118943
		Postia placenta	Pospl1_126272
		Postia placenta	Pospl1_129478
		Postia placenta	Pospl1_43502
		Postia placenta	Pospl1_46398
		Postia placenta	Pospl1_46456
		Postia placenta	Pospl1_47774
		Postia placenta	Pospl1_47814
		Postia placenta	Pospl1_48128
		Postia placenta	Pospl1_51189
		Postia placenta	Pospl1_61936
		Postia placenta	Pospl1_92386
		Puccinia graminis	PGTG_01128
		Puccinia graminis	PGTG_03981
		Puccinia graminis	PGTG_03983
		Puccinia graminis	PGTG_10662
		Puccinia graminis	PGTG_11622
		Puccinia graminis	PGTG_14427
		Puccinia graminis	PGTG_14432
		Puccinia graminis	PGTG_19190
		Puccinia graminis	PGTG_19191
		Rhizopus oryzae	RO3G_09285.1
		Saccharomyces cerevisiae	NP_009697.1
		Saccharomyces cerevisiae	NP_014026.1
		Schizosaccharomyces pombe	NP_593043.1
		Schizosaccharomyces pombe	NP_594425.1
		Sclerotinia sclerotiorum	SS1G_09475.1
		Sclerotinia sclerotiorum	SS1G_11382.1
		Sclerotinia sclerotiorum	SS1G_12413.1
		Sclerotinia sclerotiorum	SS1G_12499.1
		Sclerotinia sclerotiorum	SS1G_12500.1
		Sclerotinia sclerotiorum	SS1G_13633.1
		Sporobolomyces roseus	Sporo1_31454
		Stagonospora nodorum	SNU08837.1
		Stagonospora nodorum	SNU14757.1
		Stagonospora nodorum	SNU14891.1
		Trichoderma reesei	Trire2_120998
		Trichoderma reesei	Trire2_69489
		Ustilago maydis	UM01886.1
		Ustilago maydis	UM01888.1
		Ustilago maydis	UM03947.1
		Ustilago maydis	UM04641.1
		Yarrowia lipolytica	XP_500219.1
		Yarrowia lipolytica	XP_500385.1
		Yarrowia lipolytica	XP_501153.1
		Yarrowia lipolytica	XP_502190.1
		Yarrowia lipolytica	XP_502601.1
		Yarrowia lipolytica	XP_505303.1
11	121	Aspergillus fumigatus	Afu1g15670
		Aspergillus fumigatus	Afu2g17540
		Aspergillus fumigatus	Afu4g14490
		Aspergillus nidulans	AN0878
		Aspergillus nidulans	AN0901
		Aspergillus nidulans	AN5397
		Aspergillus nidulans	AN6635
		Aspergillus nidulans	AN7389
		Aspergillus nidulans	AN8581
		Aspergillus nidulans	AN9170
		Batrachochytrium dendrobatidis	BDEG_06077
		Botrytis cinerea	BC1G_08553.1
		Botrytis cinerea	BC1G_10329.1
		Botrytis cinerea	BC1G_11266.1
		Botrytis cinerea	BC1G_14349.1
		Candida lusitaniae	CLUG_00109.1
		Candida lusitaniae	CLUG_05224.1
		Chaetomium globosum	CHG02290
		Chaetomium globosum	CHG03552
		Chaetomium globosum	CHG08215
		Chaetomium globosum	CHG08781
		Chaetomium globosum	CHG10025
		Coprinus cinereus	CC1G_00690.1
		Coprinus cinereus	CC1G_02449.1
		Coprinus cinereus	CC1G_02533.1
		Coprinus cinereus	CC1G_03936.1
		Coprinus cinereus	CC1G_03946.1
		Coprinus cinereus	CC1G_05965.1
		Coprinus cinereus	CC1G_05972.1
		Coprinus cinereus	CC1G_05998.1
		Coprinus cinereus	CC1G_06019.1
		Coprinus cinereus	CC1G_08587.1
		Coprinus cinereus	CC1G_08591.1
		Coprinus cinereus	CC1G_09263.1
		Coprinus cinereus	CC1G_09609.1
		Coprinus cinereus	CC1G_09614.1
		Cryptococcus neoformans	XP_569786.1
		Cryptococcus neoformans	XP_571804.1
		Debaryomyces hansenii	XP_457262.1
		Fusarium graminearum	FGSG_02328
		Fusarium graminearum	FGSG_02330
		Fusarium graminearum	FGSG_03507
		Fusarium graminearum	FGSG_09646
		Fusarium graminearum	FGSG_10395
		Kluyveromyces lactis	XP_453305.1
		Laccaria bicolor	Lacbi1_143304
		Laccaria bicolor	Lacbi1_151539
		Laccaria bicolor	Lacbi1_192171
		Laccaria bicolor	Lacbi1_229839
		Laccaria bicolor	Lacbi1_235761
		Laccaria bicolor	Lacbi1_250411
		Laccaria bicolor	Lacbi1_298530
		Laccaria bicolor	Lacbi1_310410
		Laccaria bicolor	Lacbi1_315309
		Laccaria bicolor	Lacbi1_320226
		Magnaporthe grisea	MGG_00551
		Magnaporthe grisea	MGG_05790
		Magnaporthe grisea	MGG_07220
		Magnaporthe grisea	MGG_08127
		Magnaporthe grisea	MGG_08523
		Magnaporthe grisea	MGG_09139
		Magnaporthe grisea	MGG_11608
		Magnaporthe grisea	MGG_13464
		Magnaporthe grisea	MGG_14307
		Neurospora crassa	NCU02201
		Neurospora crassa	NCU04528
		Neurospora crassa	NCU04593
		Neurospora crassa	NCU05113
		Neurospora crassa	NCU05604
		Neurospora crassa	NCU07920
		Neurospora crassa	NCU09023
		Neurospora crassa	NCU09279
		Phanerochaete chrysosporium	Phchr1_10579
		Phycomyces blakesleeanus	Phybl1_59908
		Phycomyces blakesleeanus	Phybl1_62978
		Phytophthora infestans	PITG_17302
		Phytophthora infestans	PITG_17323
		Phytophthora ramorum	PHR80024
		Phytophthora ramorum	PHR80025
		Phytophthora ramorum	PHR80026
		Phytophthora ramorum	PHR80027
		Phytophthora ramorum	PHR80028
		Phytophthora ramorum	PHR80035
		Phytophthora sojae	PHS128689
		Phytophthora sojae	PHS137978
		Phytophthora sojae	PHS137979
		Phytophthora sojae	PHS137983
		Phytophthora sojae	PHS137984
		Phytophthora sojae	PHS137990
		Phytophthora sojae	PHS137993
		Postia placenta	Pospl1_111314
		Postia placenta	Pospl1_62097
		Postia placenta	Pospl1_89382
		Puccinia graminis	PGTG_00176
		Puccinia graminis	PGTG_00184
		Puccinia graminis	PGTG_03900
		Puccinia graminis	PGTG_16569
		Rhizopus oryzae	RO3G_06637.1
		Rhizopus oryzae	RO3G_07290.1
		Rhizopus oryzae	RO3G_10569.1
		Rhizopus oryzae	RO3G_15489.1
		Schizosaccharomyces pombe	NP_594494.1
		Sclerotinia sclerotiorum	SS1G_00974.1
		Sclerotinia sclerotiorum	SS1G_04196.1
		Sclerotinia sclerotiorum	SS1G_06365.1
		Sclerotinia sclerotiorum	SS1G_11927.1
		Sclerotinia sclerotiorum	SS1G_13036.1
		Stagonospora nodorum	SNU02287.1
		Stagonospora nodorum	SNU06494.1
		Stagonospora nodorum	SNU06825.1
		Stagonospora nodorum	SNU08616.1
		Stagonospora nodorum	SNU14425.1
		Trichoderma reesei	Trire2_124079
		Trichoderma reesei	Trire2_54239
		Trichoderma reesei	Trire2_55566
		Ustilago maydis	UM00105.1
		Ustilago maydis	UM04102.1
		Ustilago maydis	UM05361.1
		Ustilago maydis	UM05548.1
		Ustilago maydis	UM05861.1
		Yarrowia lipolytica	XP_502500.1
12	120	Ashbya gossypii	NP_983415.1
		Aspergillus fumigatus	Afu4g11800
		Aspergillus fumigatus	Afu5g09210
		Aspergillus nidulans	AN10030
		Aspergillus nidulans	AN5558
		Batrachochytrium dendrobatidis	BDEG_06103
		Botrytis cinerea	BC1G_04708.1
		Botrytis cinerea	BC1G_06836.1
		Botrytis cinerea	BC1G_11259.1
		Candida albicans	orf19.7196
		Candida albicans	orf19.7464
		Candida glabrata	XP_445804.1
		Candida glabrata	XP_449237.1
		Candida glabrata	XP_449346.1
		Candida lusitaniae	CLUG_00086.1
		Candida lusitaniae	CLUG_01871.1
		Candida lusitaniae	CLUG_03659.1
		Chaetomium globosum	CHG06380
		Chaetomium globosum	CHG06857
		Chaetomium globosum	CHG08395
		Coccidioides immitis	CIMG_01394.2
		Coccidioides immitis	CIMG_01750.2
		Coccidioides immitis	CIMG_02881.2
		Coccidioides immitis	CIMG_03747.2
		Coccidioides immitis	CIMG_05557.2
		Coccidioides immitis	CIMG_06672.2
		Coccidioides immitis	CIMG_07023.2
		Coccidioides immitis	CIMG_09106.2
		Coccidioides immitis	CIMG_09616.2
		Coccidioides immitis	CIMG_09744.2
		Coccidioides immitis	CIMG_10193.2
		Coccidioides immitis	CIMG_10287.2
		Coccidioides immitis	CIMG_10288.2
		Coprinus cinereus	CC1G_03122.1
		Coprinus cinereus	CC1G_04470.1
		Coprinus cinereus	CC1G_04562.1
		Coprinus cinereus	CC1G_07792.1
		Coprinus cinereus	CC1G_10592.1
		Coprinus cinereus	CC1G_10606.1
		Coprinus cinereus	CC1G_10615.1
		Cryptococcus neoformans	XP_567315.1
		Debaryomyces hansenii	XP_458282.1
		Debaryomyces hansenii	XP_458589.1
		Fusarium graminearum	FGSG_00192
		Fusarium graminearum	FGSG_00806
		Fusarium graminearum	FGSG_02976
		Fusarium graminearum	FGSG_03315
		Fusarium graminearum	FGSG_03331
		Fusarium graminearum	FGSG_08012
		Fusarium graminearum	FGSG_08464
		Fusarium graminearum	FGSG_09382
		Fusarium graminearum	FGSG_10525
		Fusarium graminearum	FGSG_10595
		Fusarium graminearum	FGSG_10712
		Fusarium graminearum	FGSG_11405
		Kluyveromyces lactis	XP_453114.1
		Kluyveromyces lactis	XP_455353.1
		Laccaria bicolor	Lacbi1_291381
		Magnaporthe grisea	MGG_02863
		Magnaporthe grisea	MGG_03670
		Magnaporthe grisea	MGG_07965
		Magnaporthe grisea	MGG_08966
		Magnaporthe grisea	MGG_09246
		Magnaporthe grisea	MGG_10449
		Neurospora crassa	NCU06055
		Neurospora crassa	NCU06949
		Neurospora crassa	NCU07159
		Phanerochaete chrysosporium	Phchr1_138363
		Phycomyces blakesleeanus	Phybl1_39049
		Phycomyces blakesleeanus	Phybl1_41915
		Phycomyces blakesleeanus	Phybl1_61860
		Phycomyces blakesleeanus	Phybl1_66178
		Phycomyces blakesleeanus	Phybl1_77009
		Phycomyces blakesleeanus	Phybl1_77747
		Phytophthora infestans	PITG_11909
		Phytophthora infestans	PITG_11910
		Phytophthora infestans	PITG_16473
		Phytophthora sojae	PHS135920
		Phytophthora sojae	PHS143289
		Phytophthora sojae	PHS143780
		Pichia stipitis	Picst3_28842
		Pichia stipitis	Picst3_78783
		Postia placenta	Pospl1_107691
		Postia placenta	Pospl1_111539
		Puccinia graminis	PGTG_10045
		Puccinia graminis	PGTG_12109
		Puccinia graminis	PGTG_14692
		Rhizopus oryzae	RO3G_05984.1
		Rhizopus oryzae	RO3G_06063.1
		Rhizopus oryzae	RO3G_10128.1
		Rhizopus oryzae	RO3G_10488.1
		Rhizopus oryzae	RO3G_11852.1
		Rhizopus oryzae	RO3G_16044.1
		Saccharomyces cerevisiae	NP_010854.1
		Saccharomyces cerevisiae	NP_014645.1
		Schizosaccharomyces pombe	NP_593815.1
		Sclerotinia sclerotiorum	SS1G_03282.1
		Sclerotinia sclerotiorum	SS1G_12605.1
		Stagonospora nodorum	SNU06491.1
		Stagonospora nodorum	SNU06492.1
		Stagonospora nodorum	SNU11360.1
		Stagonospora nodorum	SNU13210.1
		Stagonospora nodorum	SNU15937.1
		Stagonospora nodorum	SNU16555.1
		Trichoderma reesei	Trire2_121495
		Trichoderma reesei	Trire2_123234
		Trichoderma reesei	Trire2_58698
		Ustilago maydis	UM04400.1
		Yarrowia lipolytica	XP_499806.1
		Yarrowia lipolytica	XP_499873.1
		Yarrowia lipolytica	XP_499896.1
		Yarrowia lipolytica	XP_499935.1
		Yarrowia lipolytica	XP_500976.1
		Yarrowia lipolytica	XP_501241.1
		Yarrowia lipolytica	XP_501872.1
		Yarrowia lipolytica	XP_502058.1
		Yarrowia lipolytica	XP_502349.1
		Yarrowia lipolytica	XP_504526.1
		Yarrowia lipolytica	XP_505630.1
		Yarrowia lipolytica	XP_505830.1
13	118	Batrachochytrium dendrobatidis	BDEG_00006
		Batrachochytrium dendrobatidis	BDEG_00771
		Batrachochytrium dendrobatidis	BDEG_01169
		Batrachochytrium dendrobatidis	BDEG_01175
		Batrachochytrium dendrobatidis	BDEG_01421
		Batrachochytrium dendrobatidis	BDEG_01668
		Batrachochytrium dendrobatidis	BDEG_01675
		Batrachochytrium dendrobatidis	BDEG_01678
		Batrachochytrium dendrobatidis	BDEG_01745
		Batrachochytrium dendrobatidis	BDEG_01980
		Batrachochytrium dendrobatidis	BDEG_02087
		Batrachochytrium dendrobatidis	BDEG_02093
		Batrachochytrium dendrobatidis	BDEG_02128
		Batrachochytrium dendrobatidis	BDEG_02130
		Batrachochytrium dendrobatidis	BDEG_02526
		Batrachochytrium dendrobatidis	BDEG_02544
		Batrachochytrium dendrobatidis	BDEG_02671
		Batrachochytrium dendrobatidis	BDEG_03005
		Batrachochytrium dendrobatidis	BDEG_03141
		Batrachochytrium dendrobatidis	BDEG_03186
		Batrachochytrium dendrobatidis	BDEG_03187
		Batrachochytrium dendrobatidis	BDEG_03205
		Batrachochytrium dendrobatidis	BDEG_03223
		Batrachochytrium dendrobatidis	BDEG_03245
		Batrachochytrium dendrobatidis	BDEG_03344
		Batrachochytrium dendrobatidis	BDEG_03350
		Batrachochytrium dendrobatidis	BDEG_03499
		Batrachochytrium dendrobatidis	BDEG_03881
		Batrachochytrium dendrobatidis	BDEG_03886
		Batrachochytrium dendrobatidis	BDEG_03943
		Batrachochytrium dendrobatidis	BDEG_03953
		Batrachochytrium dendrobatidis	BDEG_04501
		Batrachochytrium dendrobatidis	BDEG_04507
		Batrachochytrium dendrobatidis	BDEG_04514
		Batrachochytrium dendrobatidis	BDEG_04515
		Batrachochytrium dendrobatidis	BDEG_04656
		Batrachochytrium dendrobatidis	BDEG_04949
		Batrachochytrium dendrobatidis	BDEG_04998
		Batrachochytrium dendrobatidis	BDEG_05000
		Batrachochytrium dendrobatidis	BDEG_05016
		Batrachochytrium dendrobatidis	BDEG_05056
		Batrachochytrium dendrobatidis	BDEG_05111
		Batrachochytrium dendrobatidis	BDEG_05113
		Batrachochytrium dendrobatidis	BDEG_05119
		Batrachochytrium dendrobatidis	BDEG_05576
		Batrachochytrium dendrobatidis	BDEG_05583
		Batrachochytrium dendrobatidis	BDEG_05592
		Batrachochytrium dendrobatidis	BDEG_05916
		Batrachochytrium dendrobatidis	BDEG_05967
		Batrachochytrium dendrobatidis	BDEG_05981
		Batrachochytrium dendrobatidis	BDEG_06376
		Batrachochytrium dendrobatidis	BDEG_06380
		Batrachochytrium dendrobatidis	BDEG_06618
		Batrachochytrium dendrobatidis	BDEG_06620
		Batrachochytrium dendrobatidis	BDEG_06744
		Batrachochytrium dendrobatidis	BDEG_06747
		Batrachochytrium dendrobatidis	BDEG_06754
		Batrachochytrium dendrobatidis	BDEG_06765
		Batrachochytrium dendrobatidis	BDEG_06923
		Batrachochytrium dendrobatidis	BDEG_06928
		Batrachochytrium dendrobatidis	BDEG_06998
		Batrachochytrium dendrobatidis	BDEG_07141
		Batrachochytrium dendrobatidis	BDEG_07155
		Batrachochytrium dendrobatidis	BDEG_07226
		Batrachochytrium dendrobatidis	BDEG_07235
		Batrachochytrium dendrobatidis	BDEG_07266
		Batrachochytrium dendrobatidis	BDEG_07269
		Batrachochytrium dendrobatidis	BDEG_07437
		Batrachochytrium dendrobatidis	BDEG_07438
		Batrachochytrium dendrobatidis	BDEG_07440
		Batrachochytrium dendrobatidis	BDEG_07442
		Batrachochytrium dendrobatidis	BDEG_07443
		Batrachochytrium dendrobatidis	BDEG_07447
		Batrachochytrium dendrobatidis	BDEG_07448
		Batrachochytrium dendrobatidis	BDEG_07451
		Batrachochytrium dendrobatidis	BDEG_07454
		Batrachochytrium dendrobatidis	BDEG_07478
		Batrachochytrium dendrobatidis	BDEG_07479
		Batrachochytrium dendrobatidis	BDEG_07503
		Batrachochytrium dendrobatidis	BDEG_07507
		Batrachochytrium dendrobatidis	BDEG_07522
		Batrachochytrium dendrobatidis	BDEG_07774
		Batrachochytrium dendrobatidis	BDEG_07776
		Batrachochytrium dendrobatidis	BDEG_07866
		Batrachochytrium dendrobatidis	BDEG_07872
		Batrachochytrium dendrobatidis	BDEG_07875
		Batrachochytrium dendrobatidis	BDEG_07877
		Batrachochytrium dendrobatidis	BDEG_07889
		Batrachochytrium dendrobatidis	BDEG_07902
		Batrachochytrium dendrobatidis	BDEG_07906
		Batrachochytrium dendrobatidis	BDEG_07911
		Batrachochytrium dendrobatidis	BDEG_07923
		Batrachochytrium dendrobatidis	BDEG_07939
		Batrachochytrium dendrobatidis	BDEG_08081
		Batrachochytrium dendrobatidis	BDEG_08084
		Batrachochytrium dendrobatidis	BDEG_08311
		Batrachochytrium dendrobatidis	BDEG_08313
		Batrachochytrium dendrobatidis	BDEG_08316
		Batrachochytrium dendrobatidis	BDEG_08327
		Batrachochytrium dendrobatidis	BDEG_08333
		Batrachochytrium dendrobatidis	BDEG_08427
		Batrachochytrium dendrobatidis	BDEG_08522
		Batrachochytrium dendrobatidis	BDEG_08590
		Batrachochytrium dendrobatidis	BDEG_08595
		Batrachochytrium dendrobatidis	BDEG_08603
		Batrachochytrium dendrobatidis	BDEG_08615
		Batrachochytrium dendrobatidis	BDEG_08624
		Batrachochytrium dendrobatidis	BDEG_08632
		Batrachochytrium dendrobatidis	BDEG_08648
		Batrachochytrium dendrobatidis	BDEG_08681
		Batrachochytrium dendrobatidis	BDEG_08690
		Batrachochytrium dendrobatidis	BDEG_08693
		Batrachochytrium dendrobatidis	BDEG_08703
		Batrachochytrium dendrobatidis	BDEG_08732
		Batrachochytrium dendrobatidis	BDEG_08736
		Batrachochytrium dendrobatidis	BDEG_08751
		Batrachochytrium dendrobatidis	BDEG_08752
		Batrachochytrium dendrobatidis	BDEG_08787
[truncated: 15,612 more rows]

## Sheet: 3B. TRIBE-MCL orphans proteins
Additional file 3B. TRIBE-MCL orphan proteins
TRIBE-MCL orphan	entries	species	protein
2415	1	Candida albicans	orf19.2449
2416	1	Botrytis cinerea	BC1G_05195.1
2417	1	Phycomyces blakesleeanus	Phybl1_60258
2418	1	Coprinus cinereus	CC1G_02759.1
2419	1	Stagonospora nodorum	SNU01033.1
2420	1	Pichia stipitis	Picst3_28677
2421	1	Ustilago maydis	UM03924.1
2422	1	Fusarium graminearum	FGSG_03691
2423	1	Fusarium graminearum	FGSG_00987
2424	1	Batrachochytrium dendrobatidis	BDEG_02342
2425	1	Magnaporthe grisea	MGG_11009
2426	1	Chaetomium globosum	CHG06465
2427	1	Phycomyces blakesleeanus	Phybl1_76999
2428	1	Phytophthora sojae	PHS139492
2429	1	Magnaporthe grisea	MGG_02097
2430	1	Stagonospora nodorum	SNU00920.1
2431	1	Magnaporthe grisea	MGG_13471
2432	1	Coccidioides immitis	CIMG_00208.2
2433	1	Yarrowia lipolytica	XP_504864.1
2434	1	Puccinia graminis	PGTG_08059
2435	1	Coccidioides immitis	CIMG_05576.2
2436	1	Yarrowia lipolytica	XP_505048.1
2437	1	Fusarium graminearum	FGSG_05061
2438	1	Yarrowia lipolytica	XP_505265.1
2439	1	Fusarium graminearum	FGSG_13992
2440	1	Trichoderma reesei	Trire2_108546
2441	1	Candida lusitaniae	CLUG_04381.1
2442	1	Yarrowia lipolytica	XP_502784.1
2443	1	Yarrowia lipolytica	XP_501812.1
2444	1	Puccinia graminis	PGTG_15293
2445	1	Magnaporthe grisea	MGG_12611
2446	1	Magnaporthe grisea	MGG_01858
2447	1	Coprinus cinereus	CC1G_06529.1
2448	1	Chaetomium globosum	CHG04521
2449	1	Phycomyces blakesleeanus	Phybl1_68319
2450	1	Neurospora crassa	NCU02087
2451	1	Stagonospora nodorum	SNU01331.1
2452	1	Magnaporthe grisea	MGG_03988
2453	1	Laccaria bicolor	Lacbi1_298457
2454	1	Trichoderma reesei	Trire2_122506
2455	1	Ashbya gossypii	NP_986259.1
2456	1	Coccidioides immitis	CIMG_10443.2
2457	1	Yarrowia lipolytica	XP_505174.1
2458	1	Candida albicans	orf19.985
2459	1	Yarrowia lipolytica	XP_501690.1
2460	1	Candida lusitaniae	CLUG_00646.1
2461	1	Rhizopus oryzae	RO3G_08462.1
2462	1	Cryptococcus neoformans	XP_566814.1
2463	1	Laccaria bicolor	Lacbi1_309582
2464	1	Magnaporthe grisea	MGG_04922
2465	1	Botrytis cinerea	BC1G_08890.1
2466	1	Cryptococcus neoformans	XP_569844.1
2467	1	Puccinia graminis	PGTG_02309
2468	1	Puccinia graminis	PGTG_17730
2469	1	Phytophthora sojae	PHS139435
2470	1	Ashbya gossypii	NP_982450.1
2471	1	Kluyveromyces lactis	XP_452647.1
2472	1	Saccharomyces cerevisiae	NP_015162.1
2473	1	Pichia stipitis	Picst3_31041
2474	1	Neurospora crassa	NCU00175
2475	1	Phycomyces blakesleeanus	Phybl1_65113
2476	1	Yarrowia lipolytica	XP_505096.1
2477	1	Magnaporthe grisea	MGG_00654
2478	1	Batrachochytrium dendrobatidis	BDEG_04568
2479	1	Neurospora crassa	NCU08780
2480	1	Ustilago maydis	UM03105.1
2481	1	Cryptococcus neoformans	XP_572748.1
2482	1	Batrachochytrium dendrobatidis	BDEG_00053
2483	1	Sporobolomyces roseus	Sporo1_24265
2484	1	Ashbya gossypii	NP_982617.1
2485	1	Saccharomyces cerevisiae	NP_013295.1
2486	1	Kluyveromyces lactis	XP_454836.1
2487	1	Ashbya gossypii	NP_982642.1
2488	1	Stagonospora nodorum	SNU04606.1
2489	1	Aspergillus fumigatus	Afu6g10200
2490	1	Fusarium graminearum	FGSG_07424
2491	1	Phycomyces blakesleeanus	Phybl1_77414
2492	1	Aspergillus fumigatus	Afu5g11340
2493	1	Ashbya gossypii	NP_982706.1
2494	1	Ashbya gossypii	NP_985486.1
2495	1	Puccinia graminis	PGTG_17539
2496	1	Phytophthora ramorum	PHR73662
2497	1	Ashbya gossypii	NP_982766.1
2498	1	Batrachochytrium dendrobatidis	BDEG_02827
2499	1	Trichoderma reesei	Trire2_105788
2500	1	Schizosaccharomyces pombe	NP_596137.1
2501	1	Stagonospora nodorum	SNU07559.1
2502	1	Yarrowia lipolytica	XP_504768.1
2503	1	Botrytis cinerea	BC1G_03126.1
2504	1	Magnaporthe grisea	MGG_13907
2505	1	Phanerochaete chrysosporium	Phchr1_2898
2506	1	Aspergillus nidulans	AN1463
2507	1	Kluyveromyces lactis	XP_455074.1
2508	1	Debaryomyces hansenii	XP_460364.1
2509	1	Debaryomyces hansenii	XP_457064.1
2510	1	Candida albicans	orf19.4886
2511	1	Debaryomyces hansenii	XP_459384.1
2512	1	Coprinus cinereus	CC1G_02954.1
2513	1	Ustilago maydis	UM01377.1
2514	1	Botrytis cinerea	BC1G_04945.1
2515	1	Pichia stipitis	Picst3_31454
2516	1	Trichoderma reesei	Trire2_109319
2517	1	Magnaporthe grisea	MGG_05932
2518	1	Puccinia graminis	PGTG_10286
2519	1	Stagonospora nodorum	SNU04534.1
2520	1	Phanerochaete chrysosporium	Phchr1_8588
2521	1	Aspergillus nidulans	AN7053
2522	1	Puccinia graminis	PGTG_03669
2523	1	Phycomyces blakesleeanus	Phybl1_80502
2524	1	Stagonospora nodorum	SNU00148.1
2525	1	Aspergillus nidulans	AN6937
2526	1	Ustilago maydis	UM02475.1
2527	1	Puccinia graminis	PGTG_08403
2528	1	Laccaria bicolor	Lacbi1_303607
2529	1	Ashbya gossypii	NP_983244.1
2530	1	Debaryomyces hansenii	XP_461843.1
2531	1	Ustilago maydis	UM04531.1
2532	1	Schizosaccharomyces pombe	NP_595039.1
2533	1	Ustilago maydis	UM05699.1
2534	1	Sporobolomyces roseus	Sporo1_33452
2535	1	Rhizopus oryzae	RO3G_07500.1
2536	1	Chaetomium globosum	CHG08618
2537	1	Stagonospora nodorum	SNU05604.1
2538	1	Phycomyces blakesleeanus	Phybl1_79065
2539	1	Coprinus cinereus	CC1G_03333.1
2540	1	Phycomyces blakesleeanus	Phybl1_56294
2541	1	Ashbya gossypii	NP_983495.1
2542	1	Phytophthora ramorum	PHR79006
2543	1	Trichoderma reesei	Trire2_59791
2544	1	Yarrowia lipolytica	XP_502318.1
2545	1	Sporobolomyces roseus	Sporo1_32333
2546	1	Ustilago maydis	UM05680.1
2547	1	Ashbya gossypii	NP_983526.1
2548	1	Phytophthora ramorum	PHR77872
2549	1	Ashbya gossypii	NP_983548.1
2550	1	Kluyveromyces lactis	XP_453328.1
2551	1	Puccinia graminis	PGTG_16108
2552	1	Yarrowia lipolytica	XP_501861.1
2553	1	Kluyveromyces lactis	XP_452968.1
2554	1	Aspergillus nidulans	AN8382
2555	1	Stagonospora nodorum	SNU13345.1
2556	1	Sporobolomyces roseus	Sporo1_25933
2557	1	Rhizopus oryzae	RO3G_13311.1
2558	1	Puccinia graminis	PGTG_12844
2559	1	Cryptococcus neoformans	XP_571014.1
2560	1	Chaetomium globosum	CHG01408
2561	1	Postia placenta	Pospl1_126487
2562	1	Candida lusitaniae	CLUG_03306.1
2563	1	Ustilago maydis	UM05780.1
2564	1	Aspergillus nidulans	AN7235
2565	1	Puccinia graminis	PGTG_01407
2566	1	Chaetomium globosum	CHG08229
2567	1	Magnaporthe grisea	MGG_02255
2568	1	Schizosaccharomyces pombe	NP_593177.1
2569	1	Magnaporthe grisea	MGG_09605
2570	1	Neurospora crassa	NCU03767
2571	1	Magnaporthe grisea	MGG_04603
2572	1	Coprinus cinereus	CC1G_10266.1
2573	1	Candida glabrata	XP_449465.1
2574	1	Batrachochytrium dendrobatidis	BDEG_02679
2575	1	Puccinia graminis	PGTG_09512
2576	1	Trichoderma reesei	Trire2_81949
2577	1	Rhizopus oryzae	RO3G_12683.1
2578	1	Phanerochaete chrysosporium	Phchr1_5411
2579	1	Pichia stipitis	Picst3_33860
2580	1	Coccidioides immitis	CIMG_09523.2
2581	1	Magnaporthe grisea	MGG_10471
2582	1	Puccinia graminis	PGTG_08950
2583	1	Candida albicans	orf19.206
2584	1	Fusarium graminearum	FGSG_01521
2585	1	Phycomyces blakesleeanus	Phybl1_79108
2586	1	Sporobolomyces roseus	Sporo1_27527
2587	1	Schizosaccharomyces pombe	NP_596792.1
2588	1	Ustilago maydis	UM01611.1
2589	1	Puccinia graminis	PGTG_03590
2590	1	Fusarium graminearum	FGSG_02447
2591	1	Candida albicans	orf19.6313
2592	1	Phycomyces blakesleeanus	Phybl1_60238
2593	1	Laccaria bicolor	Lacbi1_331007
2594	1	Batrachochytrium dendrobatidis	BDEG_00665
2595	1	Ashbya gossypii	NP_984143.1
2596	1	Fusarium graminearum	FGSG_09670
2597	1	Postia placenta	Pospl1_95473
2598	1	Trichoderma reesei	Trire2_106120
2599	1	Neurospora crassa	NCU03903
2600	1	Aspergillus nidulans	AN8897
2601	1	Trichoderma reesei	Trire2_107835
2602	1	Fusarium graminearum	FGSG_02236
2603	1	Aspergillus fumigatus	Afu3g14530
2604	1	Puccinia graminis	PGTG_10560
2605	1	Chaetomium globosum	CHG03405
2606	1	Chaetomium globosum	CHG04018
2607	1	Sclerotinia sclerotiorum	SS1G_12320.1
2608	1	Coprinus cinereus	CC1G_03284.1
2609	1	Rhizopus oryzae	RO3G_05017.1
2610	1	Fusarium graminearum	FGSG_03788
2611	1	Laccaria bicolor	Lacbi1_311457
2612	1	Chaetomium globosum	CHG05164
2613	1	Stagonospora nodorum	SNU03731.1
2614	1	Botrytis cinerea	BC1G_10381.1
2615	1	Aspergillus fumigatus	Afu5g00550
2616	1	Puccinia graminis	PGTG_20008
2617	1	Ustilago maydis	UM00327.1
2618	1	Chaetomium globosum	CHG00712
2619	1	Phytophthora ramorum	PHR75275
2620	1	Ustilago maydis	UM04639.1
2621	1	Sporobolomyces roseus	Sporo1_33653
2622	1	Stagonospora nodorum	SNU09236.1
2623	1	Magnaporthe grisea	MGG_10559
2624	1	Phytophthora infestans	PITG_07957
2625	1	Phycomyces blakesleeanus	Phybl1_69984
2626	1	Puccinia graminis	PGTG_11935
2627	1	Aspergillus nidulans	AN2264
2628	1	Laccaria bicolor	Lacbi1_320994
2629	1	Postia placenta	Pospl1_105437
2630	1	Stagonospora nodorum	SNU13134.1
2631	1	Puccinia graminis	PGTG_01151
2632	1	Stagonospora nodorum	SNU12388.1
2633	1	Puccinia graminis	PGTG_07758
2634	1	Phytophthora ramorum	PHR83259
2635	1	Debaryomyces hansenii	XP_459723.1
2636	1	Laccaria bicolor	Lacbi1_308614
2637	1	Aspergillus fumigatus	Afu3g09270
2638	1	Phanerochaete chrysosporium	Phchr1_9396
2639	1	Fusarium graminearum	FGSG_09090
2640	1	Stagonospora nodorum	SNU00726.1
2641	1	Candida glabrata	XP_446021.1
2642	1	Yarrowia lipolytica	XP_504697.1
2643	1	Phytophthora sojae	PHS129978
2644	1	Coccidioides immitis	CIMG_08326.2
2645	1	Stagonospora nodorum	SNU03180.1
2646	1	Postia placenta	Pospl1_91140
2647	1	Encephalitozoon cuniculi	NP_597324.1
2648	1	Yarrowia lipolytica	XP_502511.1
2649	1	Ustilago maydis	UM02035.1
2650	1	Phycomyces blakesleeanus	Phybl1_70611
2651	1	Stagonospora nodorum	SNU14460.1
2652	1	Magnaporthe grisea	MGG_14258
2653	1	Botrytis cinerea	BC1G_01963.1
2654	1	Ustilago maydis	UM06255.1
2655	1	Aspergillus fumigatus	Afu6g00550
2656	1	Chaetomium globosum	CHG02587
2657	1	Stagonospora nodorum	SNU09263.1
2658	1	Stagonospora nodorum	SNU09517.1
2659	1	Stagonospora nodorum	SNU10049.1
2660	1	Ashbya gossypii	NP_984720.1
2661	1	Phanerochaete chrysosporium	Phchr1_9592
2662	1	Coccidioides immitis	CIMG_00955.2
2663	1	Pichia stipitis	Picst3_66818
2664	1	Sporobolomyces roseus	Sporo1_26421
2665	1	Sporobolomyces roseus	Sporo1_32552
2666	1	Botrytis cinerea	BC1G_08414.1
2667	1	Fusarium graminearum	FGSG_11072
2668	1	Rhizopus oryzae	RO3G_11585.1
2669	1	Chaetomium globosum	CHG06598
2670	1	Fusarium graminearum	FGSG_11136
2671	1	Fusarium graminearum	FGSG_05846
2672	1	Fusarium graminearum	FGSG_02269
2673	1	Stagonospora nodorum	SNU10616.1
2674	1	Phytophthora ramorum	PHR73303
2675	1	Candida glabrata	XP_449201.1
2676	1	Laccaria bicolor	Lacbi1_292502
2677	1	Ashbya gossypii	NP_984823.1
2678	1	Rhizopus oryzae	RO3G_05260.1
2679	1	Yarrowia lipolytica	XP_504844.1
2680	1	Stagonospora nodorum	SNU05034.1
2681	1	Phanerochaete chrysosporium	Phchr1_5746
2682	1	Fusarium graminearum	FGSG_06479
2683	1	Aspergillus nidulans	AN4480
2684	1	Puccinia graminis	PGTG_14443
2685	1	Laccaria bicolor	Lacbi1_301867
2686	1	Rhizopus oryzae	RO3G_14221.1
2687	1	Debaryomyces hansenii	XP_456829.1
2688	1	Stagonospora nodorum	SNU06975.1
2689	1	Candida albicans	orf19.1327
2690	1	Batrachochytrium dendrobatidis	BDEG_07870
2691	1	Phycomyces blakesleeanus	Phybl1_64268
2692	1	Fusarium graminearum	FGSG_04687
2693	1	Coprinus cinereus	CC1G_06079.1
2694	1	Candida lusitaniae	CLUG_04996.1
2695	1	Botrytis cinerea	BC1G_07314.1
2696	1	Batrachochytrium dendrobatidis	BDEG_05356
2697	1	Aspergillus fumigatus	Afu1g11220
2698	1	Batrachochytrium dendrobatidis	BDEG_00623
2699	1	Yarrowia lipolytica	XP_501472.1
2700	1	Sporobolomyces roseus	Sporo1_33186
2701	1	Magnaporthe grisea	MGG_07609
2702	1	Encephalitozoon cuniculi	NP_597055.1
2703	1	Coccidioides immitis	CIMG_02811.2
2704	1	Chaetomium globosum	CHG03613
2705	1	Trichoderma reesei	Trire2_106024
2706	1	Sclerotinia sclerotiorum	SS1G_05659.1
2707	1	Magnaporthe grisea	MGG_12330
2708	1	Trichoderma reesei	Trire2_111951
2709	1	Sporobolomyces roseus	Sporo1_32732
2710	1	Puccinia graminis	PGTG_10795
2711	1	Phytophthora ramorum	PHR81726
2712	1	Phytophthora sojae	PHS135262
2713	1	Candida lusitaniae	CLUG_05842.1
2714	1	Coccidioides immitis	CIMG_04099.2
2715	1	Pichia stipitis	Picst3_30971
2716	1	Phytophthora ramorum	PHR85407
2717	1	Laccaria bicolor	Lacbi1_309799
2718	1	Coccidioides immitis	CIMG_02289.2
2719	1	Puccinia graminis	PGTG_15190
2720	1	Ashbya gossypii	NP_985029.1
2721	1	Kluyveromyces lactis	XP_454518.1
2722	1	Batrachochytrium dendrobatidis	BDEG_03154
2723	1	Batrachochytrium dendrobatidis	BDEG_03409
2724	1	Phycomyces blakesleeanus	Phybl1_70012
2725	1	Rhizopus oryzae	RO3G_03948.1
2726	1	Stagonospora nodorum	SNU12663.1
2727	1	Phytophthora sojae	PHS137074
2728	1	Phycomyces blakesleeanus	Phybl1_59075
2729	1	Phytophthora ramorum	PHR80654
2730	1	Puccinia graminis	PGTG_00424
2731	1	Ustilago maydis	UM01492.1
2732	1	Botrytis cinerea	BC1G_13543.1
2733	1	Trichoderma reesei	Trire2_108458
2734	1	Cryptococcus neoformans	XP_572146.1
2735	1	Sporobolomyces roseus	Sporo1_31228
2736	1	Laccaria bicolor	Lacbi1_327726
2737	1	Ashbya gossypii	NP_985275.1
2738	1	Laccaria bicolor	Lacbi1_140913
2739	1	Coccidioides immitis	CIMG_09217.2
2740	1	Fusarium graminearum	FGSG_11703
2741	1	Encephalitozoon cuniculi	NP_584564.1
2742	1	Ashbya gossypii	NP_985377.1
2743	1	Laccaria bicolor	Lacbi1_316082
2744	1	Magnaporthe grisea	MGG_00588
2745	1	Ashbya gossypii	NP_985431.1
2746	1	Kluyveromyces lactis	XP_451617.1
2747	1	Candida glabrata	XP_447186.1
2748	1	Saccharomyces cerevisiae	NP_011377.1
2749	1	Yarrowia lipolytica	XP_504583.1
2750	1	Candida lusitaniae	CLUG_02649.1
2751	1	Candida albicans	orf19.2211
2752	1	Yarrowia lipolytica	XP_504505.1
2753	1	Yarrowia lipolytica	XP_502912.1
2754	1	Yarrowia lipolytica	XP_502230.1
2755	1	Pichia stipitis	Picst3_31721
2756	1	Trichoderma reesei	Trire2_109934
2757	1	Candida albicans	orf19.207
2758	1	Cryptococcus neoformans	XP_572921.1
2759	1	Fusarium graminearum	FGSG_07522
2760	1	Yarrowia lipolytica	XP_503256.1
2761	1	Sclerotinia sclerotiorum	SS1G_02600.1
2762	1	Sclerotinia sclerotiorum	SS1G_11202.1
2763	1	Kluyveromyces lactis	XP_454445.1
2764	1	Candida glabrata	XP_445677.1
2765	1	Rhizopus oryzae	RO3G_00353.1
2766	1	Sclerotinia sclerotiorum	SS1G_06817.1
2767	1	Fusarium graminearum	FGSG_11645
2768	1	Candida glabrata	XP_445332.1
2769	1	Cryptococcus neoformans	XP_572676.1
2770	1	Phytophthora sojae	PHS142120
2771	1	Phytophthora sojae	PHS134658
2772	1	Saccharomyces cerevisiae	NP_010013_2
2773	1	Phytophthora ramorum	PHR79133
2774	1	Schizosaccharomyces pombe	NP_595054.1
2775	1	Fusarium graminearum	FGSG_10357
2776	1	Candida glabrata	XP_448618.1
2777	1	Sclerotinia sclerotiorum	SS1G_02714.1
2778	1	Ashbya gossypii	NP_985479.1
2779	1	Debaryomyces hansenii	XP_461627.1
2780	1	Aspergillus fumigatus	Afu3g00550
2781	1	Magnaporthe grisea	MGG_03685
2782	1	Laccaria bicolor	Lacbi1_293272
2783	1	Ashbya gossypii	NP_985545.1
2784	1	Ashbya gossypii	NP_985576.1
2785	1	Ashbya gossypii	NP_985585.1
2786	1	Pichia stipitis	Picst3_31423
2787	1	Saccharomyces cerevisiae	NP_012006.1
2788	1	Candida glabrata	XP_446623.1
2789	1	Coprinus cinereus	CC1G_00524.1
2790	1	Phanerochaete chrysosporium	Phchr1_3839
2791	1	Magnaporthe grisea	MGG_03505
2792	1	Ustilago maydis	UM00104.1
2793	1	Phanerochaete chrysosporium	Phchr1_2719
2794	1	Saccharomyces cerevisiae	NP.116697.1
2795	1	Candida glabrata	XP_445270.1
2796	1	Candida lusitaniae	CLUG_00387.1
2797	1	Yarrowia lipolytica	XP_500011.1
2798	1	Laccaria bicolor	Lacbi1_291813
2799	1	Phytophthora ramorum	PHR78586
2800	1	Batrachochytrium dendrobatidis	BDEG_00902
2801	1	Phytophthora ramorum	PHR74431
2802	1	Aspergillus fumigatus	Afu2g16390
2803	1	Puccinia graminis	PGTG_06466
2804	1	Cryptococcus neoformans	XP_571190.1
2805	1	Puccinia graminis	PGTG_09600
2806	1	Ashbya gossypii	NP_985897.1
2807	1	Stagonospora nodorum	SNU04563.1
2808	1	Coprinus cinereus	CC1G_02434.1
2809	1	Botrytis cinerea	BC1G_09674.1
2810	1	Encephalitozoon cuniculi	NP_586055.1
2811	1	Laccaria bicolor	Lacbi1_334093
2812	1	Stagonospora nodorum	SNU16236.1
2813	1	Laccaria bicolor	Lacbi1_325126
2814	1	Fusarium graminearum	FGSG_11379
2815	1	Coccidioides immitis	CIMG_09232.2
2816	1	Chaetomium globosum	CHG02185
2817	1	Sporobolomyces roseus	Sporo1_31681
2818	1	Sclerotinia sclerotiorum	SS1G_09931.1
2819	1	Stagonospora nodorum	SNU01155.1
2820	1	Fusarium graminearum	FGSG_13524
2821	1	Phytophthora sojae	PHS137455
2822	1	Batrachochytrium dendrobatidis	BDEG_08226
2823	1	Sporobolomyces roseus	Sporo1_33541
2824	1	Ustilago maydis	UM04280.1
2825	1	Fusarium graminearum	FGSG_10130
2826	1	Aspergillus fumigatus	Afu5g08540
2827	1	Phytophthora sojae	PHS135138
2828	1	Phycomyces blakesleeanus	Phybl1_79573
2829	1	Aspergillus nidulans	AN2604
2830	1	Coccidioides immitis	CIMG_02078.2
2831	1	Chaetomium globosum	CHG04959
2832	1	Phytophthora ramorum	PHR73858
2833	1	Schizosaccharomyces pombe	NP_596394.1
2834	1	Kluyveromyces lactis	XP_455152.1
2835	1	Debaryomyces hansenii	XP_461594.1
2836	1	Botrytis cinerea	BC1G_07220.1
2837	1	Stagonospora nodorum	SNU02802.1
2838	1	Rhizopus oryzae	RO3G_06116.1
2839	1	Chaetomium globosum	CHG00083
2840	1	Yarrowia lipolytica	XP_505709.1
2841	1	Trichoderma reesei	Trire2_110711
2842	1	Kluyveromyces lactis	XP_456171.1
2843	1	Fusarium graminearum	FGSG_11715
2844	1	Chaetomium globosum	CHG09503
2845	1	Stagonospora nodorum	SNU06291.1
2846	1	Yarrowia lipolytica	XP_505014.1
2847	1	Magnaporthe grisea	MGG_00888
2848	1	Batrachochytrium dendrobatidis	BDEG_00063
2849	1	Trichoderma reesei	Trire2_110862
2850	1	Stagonospora nodorum	SNU16374.1
2851	1	Coccidioides immitis	CIMG_02073.2
2852	1	Kluyveromyces lactis	XP_454198.1
2853	1	Ashbya gossypii	NP_986301.1
2854	1	Saccharomyces cerevisiae	NP_009881_2
2855	1	Yarrowia lipolytica	XP_505244.1
2856	1	Phytophthora infestans	PITG_00978
2857	1	Stagonospora nodorum	SNU04911.1
2858	1	Postia placenta	Pospl1_92223
2859	1	Puccinia graminis	PGTG_10729
2860	1	Ustilago maydis	UM05927.1
2861	1	Phytophthora infestans	PITG_00531
2862	1	Aspergillus nidulans	AN1705
2863	1	Yarrowia lipolytica	XP_504514.1
2864	1	Postia placenta	Pospl1_35015
2865	1	Fusarium graminearum	FGSG_11252
2866	1	Aspergillus nidulans	AN3321
2867	1	Puccinia graminis	PGTG_03987
2868	1	Pichia stipitis	Picst3_28524
2869	1	Sporobolomyces roseus	Sporo1_28484
2870	1	Phycomyces blakesleeanus	Phybl1_76869
2871	1	Phytophthora sojae	PHS139609
2872	1	Coccidioides immitis	CIMG_01911.2
2873	1	Chaetomium globosum	CHG09718
2874	1	Aspergillus nidulans	AN9341
2875	1	Rhizopus oryzae	RO3G_00451.1
2876	1	Stagonospora nodorum	SNU00578.1
2877	1	Puccinia graminis	PGTG_18360
2878	1	Batrachochytrium dendrobatidis	BDEG_05815
2879	1	Stagonospora nodorum	SNU16376.1
2880	1	Stagonospora nodorum	SNU06626.1
2881	1	Phytophthora ramorum	PHR78117
2882	1	Neurospora crassa	NCU08629
2883	1	Yarrowia lipolytica	XP_501182.1
2884	1	Chaetomium globosum	CHG08525
2885	1	Puccinia graminis	PGTG_11239
2886	1	Ashbya gossypii	NP_986753.1
2887	1	Candida albicans	orf19.2685
2888	1	Batrachochytrium dendrobatidis	BDEG_00308
2889	1	Fusarium graminearum	FGSG_12622
2890	1	Fusarium graminearum	FGSG_11166
2891	1	Neurospora crassa	NCU05940
2892	1	Stagonospora nodorum	SNU16511.1
2893	1	Stagonospora nodorum	SNU11209.1
2894	1	Aspergillus fumigatus	Afu3g10370
2895	1	Fusarium graminearum	FGSG_13692
2896	1	Fusarium graminearum	FGSG_10495
2897	1	Phanerochaete chrysosporium	Phchr1_2752
2898	1	Laccaria bicolor	Lacbi1_326045
2899	1	Fusarium graminearum	FGSG_13958
2900	1	Candida albicans	orf19.6336
2901	1	Trichoderma reesei	Trire2_123976
2902	1	Fusarium graminearum	FGSG_08095
2903	1	Coccidioides immitis	CIMG_03816.2
2904	1	Sclerotinia sclerotiorum	SS1G_01749.1
2905	1	Aspergillus fumigatus	Afu6g00400
2906	1	Aspergillus fumigatus	Afu4g00540
2907	1	Puccinia graminis	PGTG_17020
2908	1	Encephalitozoon cuniculi	NP_597351.1
2909	1	Puccinia graminis	PGTG_14688
2910	1	Phytophthora ramorum	PHR73312
2911	1	Candida albicans	orf19.6777
2912	1	Ustilago maydis	UM04038.1
2913	1	Yarrowia lipolytica	XP_500772.1
2914	1	Puccinia graminis	PGTG_17082
2915	1	Aspergillus fumigatus	Afu1g00590
2916	1	Rhizopus oryzae	RO3G_05326.1
2917	1	Laccaria bicolor	Lacbi1_335551
2918	1	Rhizopus oryzae	RO3G_14041.1
2919	1	Botrytis cinerea	BC1G_07778.1
2920	1	Phytophthora sojae	PHS128646
2921	1	Aspergillus fumigatus	Afu1g00770
2922	1	Ustilago maydis	UM05046.1
2923	1	Phytophthora sojae	PHS138867
2924	1	Magnaporthe grisea	MGG_12043
2925	1	Botrytis cinerea	BC1G_12270.1
2926	1	Batrachochytrium dendrobatidis	BDEG_03423
2927	1	Chaetomium globosum	CHG00355
2928	1	Puccinia graminis	PGTG_08580
2929	1	Stagonospora nodorum	SNU01066.1
2930	1	Phytophthora ramorum	PHR73074
2931	1	Trichoderma reesei	Trire2_106879
2932	1	Coprinus cinereus	CC1G_08312.1
2933	1	Phycomyces blakesleeanus	Phybl1_62315
2934	1	Magnaporthe grisea	MGG_10705
2935	1	Aspergillus nidulans	AN2721
2936	1	Magnaporthe grisea	MGG_08999
2937	1	Neurospora crassa	NCU08442
2938	1	Aspergillus fumigatus	Afu1g01210
2939	1	Stagonospora nodorum	SNU15051.1
2940	1	Phycomyces blakesleeanus	Phybl1_58262
2941	1	Phanerochaete chrysosporium	Phchr1_112
2942	1	Phytophthora sojae	PHS137071
2943	1	Phycomyces blakesleeanus	Phybl1_69197
2944	1	Aspergillus fumigatus	Afu1g01320
2945	1	Magnaporthe grisea	MGG_09608
2946	1	Stagonospora nodorum	SNU13328.1
2947	1	Pichia stipitis	Picst3_67685
2948	1	Phytophthora sojae	PHS138062
2949	1	Laccaria bicolor	Lacbi1_303456
2950	1	Phanerochaete chrysosporium	Phchr1_3383
2951	1	Candida albicans	orf19.1893
2952	1	Phytophthora sojae	PHS109508
2953	1	Postia placenta	Pospl1_98036
2954	1	Chaetomium globosum	CHG09250
2955	1	Batrachochytrium dendrobatidis	BDEG_00654
2956	1	Phytophthora ramorum	PHR81839
2957	1	Schizosaccharomyces pombe	NP_595933.1
2958	1	Trichoderma reesei	Trire2_70429
2959	1	Magnaporthe grisea	MGG_10023
2960	1	Debaryomyces hansenii	XP_462011.1
2961	1	Stagonospora nodorum	SNU11073.1
2962	1	Stagonospora nodorum	SNU11772.1
2963	1	Rhizopus oryzae	RO3G_12032.1
2964	1	Magnaporthe grisea	MGG_01994
2965	1	Aspergillus fumigatus	Afu3g02710
2966	1	Aspergillus fumigatus	Afu1g02660
2967	1	Stagonospora nodorum	SNU10274.1
2968	1	Phanerochaete chrysosporium	Phchr1_4854
2969	1	Candida lusitaniae	CLUG_03127.1
2970	1	Stagonospora nodorum	SNU06495.1
2971	1	Fusarium graminearum	FGSG_11100
2972	1	Aspergillus nidulans	AN3235
2973	1	Saccharomyces cerevisiae	NP_009454.1
2974	1	Stagonospora nodorum	SNU16367.1
2975	1	Trichoderma reesei	Trire2_104418
2976	1	Encephalitozoon cuniculi	NP_597057.1
2977	1	Aspergillus fumigatus	Afu6g14350
2978	1	Fusarium graminearum	FGSG_10437
2979	1	Rhizopus oryzae	RO3G_08520.1
2980	1	Magnaporthe grisea	MGG_08673
2981	1	Aspergillus nidulans	AN2543
2982	1	Chaetomium globosum	CHG03485
2983	1	Neurospora crassa	NCU10970
2984	1	Fusarium graminearum	FGSG_05521
2985	1	Phanerochaete chrysosporium	Phchr1_8765
2986	1	Ustilago maydis	UM02204.1
2987	1	Phytophthora sojae	PHS129781
2988	1	Puccinia graminis	PGTG_06553
2989	1	Debaryomyces hansenii	XP_456968.1
2990	1	Phycomyces blakesleeanus	Phybl1_63616
2991	1	Yarrowia lipolytica	XP_503907.1
2992	1	Botrytis cinerea	BC1G_14418.1
2993	1	Stagonospora nodorum	SNU12923.1
2994	1	Aspergillus fumigatus	Afu2g03540
2995	1	Phytophthora infestans	PITG_13528
2996	1	Stagonospora nodorum	SNU06000.1
2997	1	Magnaporthe grisea	MGG_10066
2998	1	Batrachochytrium dendrobatidis	BDEG_07536
2999	1	Magnaporthe grisea	MGG_14126
3000	1	Botrytis cinerea	BC1G_03525.1
3001	1	Puccinia graminis	PGTG_01183
3002	1	Ustilago maydis	UM06223.1
3003	1	Aspergillus fumigatus	Afu1g04030
3004	1	Batrachochytrium dendrobatidis	BDEG_06726
3005	1	Candida lusitaniae	CLUG_02406.1
3006	1	Puccinia graminis	PGTG_16804
3007	1	Magnaporthe grisea	MGG_10452
3008	1	Aspergillus fumigatus	Afu3g03610
3009	1	Laccaria bicolor	Lacbi1_295058
3010	1	Magnaporthe grisea	MGG_07005
3011	1	Phytophthora infestans	PITG_05956
3012	1	Aspergillus fumigatus	Afu1g05550
3013	1	Batrachochytrium dendrobatidis	BDEG_05557
3014	1	Ustilago maydis	UM02925.1
3015	1	Ustilago maydis	UM03367.1
3016	1	Stagonospora nodorum	SNU05761.1
3017	1	Botrytis cinerea	BC1G_10473.1
3018	1	Neurospora crassa	NCU09029
3019	1	Trichoderma reesei	Trire2_109903
3020	1	Sclerotinia sclerotiorum	SS1G_09381.1
3021	1	Rhizopus oryzae	RO3G_00277.1
3022	1	Coprinus cinereus	CC1G_06081.1
3023	1	Coprinus cinereus	CC1G_04783.1
3024	1	Trichoderma reesei	Trire2_103740
3025	1	Neurospora crassa	NCU09280
3026	1	Cryptococcus neoformans	XP_571297.1
3027	1	Ustilago maydis	UM03900.1
3028	1	Phanerochaete chrysosporium	Phchr1_5765
3029	1	Aspergillus fumigatus	Afu2g05080
3030	1	Yarrowia lipolytica	XP_502359.1
3031	1	Puccinia graminis	PGTG_19271
3032	1	Sclerotinia sclerotiorum	SS1G_06747.1
3033	1	Phanerochaete chrysosporium	Phchr1_985
3034	1	Coccidioides immitis	CIMG_04788.2
3035	1	Candida albicans	orf19.3988
3036	1	Magnaporthe grisea	MGG_02662
3037	1	Coprinus cinereus	CC1G_06006.1
3038	1	Aspergillus nidulans	AN3216
3039	1	Magnaporthe grisea	MGG_12806
3040	1	Sporobolomyces roseus	Sporo1_14767
3041	1	Cryptococcus neoformans	XP_571886.1
3042	1	Stagonospora nodorum	SNU02992.1
3043	1	Fusarium graminearum	FGSG_03585
3044	1	Ustilago maydis	UM00799.1
3045	1	Magnaporthe grisea	MGG_00539
3046	1	Trichoderma reesei	Trire2_121818
3047	1	Trichoderma reesei	Trire2_107960
3048	1	Phytophthora sojae	PHS127603
3049	1	Saccharomyces cerevisiae	NP_014795.1
3050	1	Magnaporthe grisea	MGG_10021
3051	1	Aspergillus fumigatus	Afu1g06180
3052	1	Aspergillus fumigatus	Afu1g14630
3053	1	Aspergillus fumigatus	Afu1g06450
3054	1	Stagonospora nodorum	SNU03352.1
3055	1	Phytophthora sojae	PHS141646
3056	1	Cryptococcus neoformans	XP_569381.1
3057	1	Batrachochytrium dendrobatidis	BDEG_06684
3058	1	Stagonospora nodorum	SNU02094.1
3059	1	Stagonospora nodorum	SNU11850.1
3060	1	Fusarium graminearum	FGSG_05083
3061	1	Stagonospora nodorum	SNU01673.1
3062	1	Candida lusitaniae	CLUG_05166.1
3063	1	Aspergillus fumigatus	Afu1g07340
3064	1	Aspergillus fumigatus	Afu1g07370
3065	1	Puccinia graminis	PGTG_08632
3066	1	Magnaporthe grisea	MGG_13049
3067	1	Puccinia graminis	PGTG_16575
3068	1	Phytophthora infestans	PITG_06773
3069	1	Ustilago maydis	UM04248.1
3070	1	Coprinus cinereus	CC1G_02701.1
3071	1	Fusarium graminearum	FGSG_01636
3072	1	Phytophthora sojae	PHS134388
3073	1	Fusarium graminearum	FGSG_02309
3074	1	Aspergillus nidulans	AN4004
3075	1	Fusarium graminearum	FGSG_10675
3076	1	Rhizopus oryzae	RO3G_16531.1
3077	1	Chaetomium globosum	CHG02326
3078	1	Aspergillus fumigatus	Afu1g09420
3079	1	Chaetomium globosum	CHG00665
3080	1	Phanerochaete chrysosporium	Phchr1_9096
3081	1	Ustilago maydis	UM06242.1
3082	1	Aspergillus fumigatus	Afu1g09550
3083	1	Aspergillus nidulans	AN1490
3084	1	Aspergillus fumigatus	Afu1g11250
3085	1	Debaryomyces hansenii	XP_461879.1
3086	1	Aspergillus fumigatus	Afu1g11270
3087	1	Phytophthora ramorum	PHR81813
3088	1	Stagonospora nodorum	SNU10740.1
3089	1	Phytophthora infestans	PITG_13939
3090	1	Aspergillus nidulans	AN3291
3091	1	Fusarium graminearum	FGSG_04620
3092	1	Fusarium graminearum	FGSG_06465
3093	1	Magnaporthe grisea	MGG_09603
3094	1	Aspergillus fumigatus	Afu4g10810
3095	1	Aspergillus nidulans	AN3384
3096	1	Sporobolomyces roseus	Sporo1_15430
3097	1	Batrachochytrium dendrobatidis	BDEG_02041
3098	1	Rhizopus oryzae	RO3G_05882.1
3099	1	Yarrowia lipolytica	XP_502494.1
3100	1	Sporobolomyces roseus	Sporo1_27557
3101	1	Aspergillus fumigatus	Afu1g11510
3102	1	Aspergillus nidulans	AN10149
3103	1	Puccinia graminis	PGTG_07831
3104	1	Magnaporthe grisea	MGG_04451
3105	1	Aspergillus fumigatus	Afu1g11680
3106	1	Puccinia graminis	PGTG_19303
3107	1	Stagonospora nodorum	SNU06750.1
3108	1	Stagonospora nodorum	SNU02009.1
3109	1	Phycomyces blakesleeanus	Phybl1_79691
3110	1	Phytophthora infestans	PITG_07302
3111	1	Puccinia graminis	PGTG_06508
3112	1	Coprinus cinereus	CC1G_12598.1
3113	1	Phytophthora sojae	PHS134325
3114	1	Phytophthora infestans	PITG_14898
3115	1	Phytophthora sojae	PHS134567
3116	1	Phytophthora sojae	PHS131998
3117	1	Magnaporthe grisea	MGG_10010
3118	1	Coccidioides immitis	CIMG_07843.2
3119	1	Sclerotinia sclerotiorum	SS1G_01049.1
3120	1	Magnaporthe grisea	MGG_02678
3121	1	Aspergillus fumigatus	Afu5g01620
3122	1	Puccinia graminis	PGTG_12330
3123	1	Aspergillus nidulans	AN5256
3124	1	Aspergillus fumigatus	Afu1g13670
3125	1	Aspergillus nidulans	AN10109
3126	1	Aspergillus nidulans	AN8325
3127	1	Magnaporthe grisea	MGG_08482
3128	1	Fusarium graminearum	FGSG_13924
3129	1	Aspergillus nidulans	AN8011
3130	1	Fusarium graminearum	FGSG_05407
3131	1	Puccinia graminis	PGTG_04987
3132	1	Puccinia graminis	PGTG_10993
3133	1	Aspergillus fumigatus	Afu6g01940
3134	1	Ustilago maydis	UM02652.1
3135	1	Trichoderma reesei	Trire2_102938
3136	1	Candida albicans	orf19.5513
3137	1	Chaetomium globosum	CHG06355
3138	1	Puccinia graminis	PGTG_01557
3139	1	Ustilago maydis	UM00144.1
3140	1	Phytophthora ramorum	PHR75439
3141	1	Phycomyces blakesleeanus	Phybl1_66416
3142	1	Batrachochytrium dendrobatidis	BDEG_02951
3143	1	Chaetomium globosum	CHG06123
3144	1	Laccaria bicolor	Lacbi1_315398
3145	1	Puccinia graminis	PGTG_06698
3146	1	Magnaporthe grisea	MGG_10661
3147	1	Pichia stipitis	Picst3_66908
3148	1	Puccinia graminis	PGTG_10335
3149	1	Candida lusitaniae	CLUG_01066.1
3150	1	Sporobolomyces roseus	Sporo1_31809
3151	1	Coprinus cinereus	CC1G_04283.1
3152	1	Yarrowia lipolytica	XP_501892.1
3153	1	Sporobolomyces roseus	Sporo1_24320
3154	1	Ustilago maydis	UM06245.1
3155	1	Puccinia graminis	PGTG_15468
3156	1	Rhizopus oryzae	RO3G_13962.1
3157	1	Puccinia graminis	PGTG_13278
3158	1	Laccaria bicolor	Lacbi1_301365
3159	1	Puccinia graminis	PGTG_19111
3160	1	Encephalitozoon cuniculi	NP_597565.1
3161	1	Candida lusitaniae	CLUG_04984.1
3162	1	Sclerotinia sclerotiorum	SS1G_06862.1
3163	1	Aspergillus fumigatus	Afu1g15420
3164	1	Stagonospora nodorum	SNU07772.1
3165	1	Cryptococcus neoformans	XP_572515.1
3166	1	Chaetomium globosum	CHG05464
3167	1	Aspergillus fumigatus	Afu1g15630
3168	1	Puccinia graminis	PGTG_00175
3169	1	Chaetomium globosum	CHG06980
3170	1	Trichoderma reesei	Trire2_104197
3171	1	Pichia stipitis	Picst3_82137
3172	1	Trichoderma reesei	Trire2_110860
3173	1	Laccaria bicolor	Lacbi1_333134
3174	1	Fusarium graminearum	FGSG_12835
3175	1	Ustilago maydis	UM02196.1
3176	1	Coccidioides immitis	CIMG_08968.2
3177	1	Phytophthora sojae	PHS134410
3178	1	Laccaria bicolor	Lacbi1_304384
3179	1	Postia placenta	Pospl1_104717
3180	1	Ustilago maydis	UM01750.1
3181	1	Yarrowia lipolytica	XP_503520.1
3182	1	Aspergillus fumigatus	Afu3g01470
3183	1	Ustilago maydis	UM00027.1
3184	1	Laccaria bicolor	Lacbi1_294302
3185	1	Aspergillus nidulans	AN6401
3186	1	Neurospora crassa	NCU08457
3187	1	Fusarium graminearum	FGSG_07435
3188	1	Stagonospora nodorum	SNU04362.1
3189	1	Phycomyces blakesleeanus	Phybl1_68936
3190	1	Fusarium graminearum	FGSG_12439
3191	1	Aspergillus fumigatus	Afu1g17390
3192	1	Coccidioides immitis	CIMG_01653.2
3193	1	Stagonospora nodorum	SNU15062.1
3194	1	Aspergillus nidulans	AN10318
3195	1	Chaetomium globosum	CHG09966
3196	1	Neurospora crassa	NCU01214
3197	1	Ustilago maydis	UM02430.1
3198	1	Phytophthora sojae	PHS137159
3199	1	Fusarium graminearum	FGSG_02109
3200	1	Chaetomium globosum	CHG06368
3201	1	Phytophthora sojae	PHS141596
3202	1	Aspergillus fumigatus	Afu5g03280
3203	1	Stagonospora nodorum	SNU07361.1
3204	1	Aspergillus fumigatus	Afu1g17560
3205	1	Debaryomyces hansenii	XP_461837.1
3206	1	Yarrowia lipolytica	XP_505315.1
3207	1	Puccinia graminis	PGTG_11079
3208	1	Ustilago maydis	UM04084.1
3209	1	Trichoderma reesei	Trire2_111341
3210	1	Puccinia graminis	PGTG_00495
3211	1	Magnaporthe grisea	MGG_08720
3212	1	Aspergillus fumigatus	Afu8g00830
3213	1	Trichoderma reesei	Trire2_122096
3214	1	Phanerochaete chrysosporium	Phchr1_4727
3215	1	Aspergillus fumigatus	Afu2g01710
3216	1	Sporobolomyces roseus	Sporo1_31121
3217	1	Puccinia graminis	PGTG_13404
3218	1	Aspergillus fumigatus	Afu2g00390
3219	1	Aspergillus fumigatus	Afu6g09080
3220	1	Fusarium graminearum	FGSG_13407
3221	1	Phytophthora sojae	PHS144976
3222	1	Phytophthora ramorum	PHR84269
3223	1	Batrachochytrium dendrobatidis	BDEG_00102
3224	1	Phytophthora sojae	PHS140534
3225	1	Aspergillus nidulans	AN8544
3226	1	Cryptococcus neoformans	XP_571820.1
3227	1	Trichoderma reesei	Trire2_72379
3228	1	Fusarium graminearum	FGSG_02898
3229	1	Trichoderma reesei	Trire2_109335
3230	1	Magnaporthe grisea	MGG_00815
3231	1	Phycomyces blakesleeanus	Phybl1_80150
3232	1	Puccinia graminis	PGTG_03067
3233	1	Aspergillus nidulans	AN4845
3234	1	Trichoderma reesei	Trire2_109235
3235	1	Neurospora crassa	NCU00859
3236	1	Phytophthora infestans	PITG_14708
3237	1	Rhizopus oryzae	RO3G_14477.1
3238	1	Rhizopus oryzae	RO3G_08162.1
3239	1	Phytophthora infestans	PITG_03495
3240	1	Aspergillus nidulans	AN4849
3241	1	Neurospora crassa	NCU06479
3242	1	Magnaporthe grisea	MGG_12677
3243	1	Puccinia graminis	PGTG_15056
3244	1	Magnaporthe grisea	MGG_02133
3245	1	Sporobolomyces roseus	Sporo1_28158
3246	1	Fusarium graminearum	FGSG_09358
3247	1	Aspergillus nidulans	AN5019
3248	1	Sporobolomyces roseus	Sporo1_25984
3249	1	Puccinia graminis	PGTG_07121
3250	1	Aspergillus fumigatus	Afu2g00670
3251	1	Phytophthora sojae	PHS123023
3252	1	Phanerochaete chrysosporium	Phchr1_4861
3253	1	Phanerochaete chrysosporium	Phchr1_128977
3254	1	Rhizopus oryzae	RO3G_12115.1
3255	1	Batrachochytrium dendrobatidis	BDEG_07831
3256	1	Yarrowia lipolytica	XP_503307.1
3257	1	Trichoderma reesei	Trire2_105483
3258	1	Phytophthora infestans	PITG_04203
3259	1	Aspergillus nidulans	AN8221
3260	1	Batrachochytrium dendrobatidis	BDEG_05187
3261	1	Aspergillus fumigatus	Afu4g12990
3262	1	Fusarium graminearum	FGSG_11156
3263	1	Aspergillus fumigatus	Afu7g08400
3264	1	Stagonospora nodorum	SNU07886.1
3265	1	Puccinia graminis	PGTG_16987
3266	1	Fusarium graminearum	FGSG_05354
3267	1	Schizosaccharomyces pombe	NP_594050.1
3268	1	Coprinus cinereus	CC1G_07631.1
3269	1	Phytophthora sojae	PHS131164
3270	1	Trichoderma reesei	Trire2_106223
3271	1	Laccaria bicolor	Lacbi1_330017
3272	1	Postia placenta	Pospl1_94938
3273	1	Neurospora crassa	NCU07583
3274	1	Chaetomium globosum	CHG08625
3275	1	Sclerotinia sclerotiorum	SS1G_02812.1
3276	1	Magnaporthe grisea	MGG_08467
3277	1	Trichoderma reesei	Trire2_108012
3278	1	Phytophthora ramorum	PHR72987
3279	1	Ustilago maydis	UM00081.1
3280	1	Stagonospora nodorum	SNU10504.1
3281	1	Chaetomium globosum	CHG09955
3282	1	Aspergillus nidulans	AN7520
3283	1	Phycomyces blakesleeanus	Phybl1_67888
3284	1	Magnaporthe grisea	MGG_04776
3285	1	Aspergillus fumigatus	Afu2g02460
3286	1	Sclerotinia sclerotiorum	SS1G_09196.1
3287	1	Laccaria bicolor	Lacbi1_301464
3288	1	Yarrowia lipolytica	XP_505286.1
3289	1	Rhizopus oryzae	RO3G_00611.1
3290	1	Laccaria bicolor	Lacbi1_294080
3291	1	Rhizopus oryzae	RO3G_10606.1
3292	1	Laccaria bicolor	Lacbi1_329947
3293	1	Rhizopus oryzae	RO3G_08691.1
3294	1	Encephalitozoon cuniculi	NP_597087.1
3295	1	Fusarium graminearum	FGSG_02687
3296	1	Botrytis cinerea	BC1G_16207.1
3297	1	Neurospora crassa	NCU11396
3298	1	Postia placenta	Pospl1_96117
3299	1	Stagonospora nodorum	SNU08999.1
3300	1	Stagonospora nodorum	SNU16551.1
3301	1	Coprinus cinereus	CC1G_09436.1
3302	1	Stagonospora nodorum	SNU15841.1
3303	1	Aspergillus fumigatus	Afu2g04790
3304	1	Magnaporthe grisea	MGG_11605
3305	1	Botrytis cinerea	BC1G_06830.1
3306	1	Aspergillus fumigatus	Afu2g14170
3307	1	Aspergillus nidulans	AN1803
3308	1	Coprinus cinereus	CC1G_04495.1
3309	1	Magnaporthe grisea	MGG_03417
3310	1	Aspergillus nidulans	AN4121
3311	1	Phycomyces blakesleeanus	Phybl1_59188
3312	1	Magnaporthe grisea	MGG_08465
3313	1	Cryptococcus neoformans	XP_567581.1
3314	1	Coprinus cinereus	CC1G_12035.1
3315	1	Coccidioides immitis	CIMG_03982.2
3316	1	Stagonospora nodorum	SNU11847.1
3317	1	Rhizopus oryzae	RO3G_17106.1
3318	1	Phanerochaete chrysosporium	Phchr1_3211
3319	1	Magnaporthe grisea	MGG_07355
3320	1	Coprinus cinereus	CC1G_05290.1
3321	1	Aspergillus nidulans	AN1160
3322	1	Puccinia graminis	PGTG_11058
3323	1	Chaetomium globosum	CHG02630
3324	1	Puccinia graminis	PGTG_07960
3325	1	Phytophthora sojae	PHS138054
3326	1	Neurospora crassa	NCU00265
3327	1	Stagonospora nodorum	SNU03157.1
3328	1	Cryptococcus neoformans	XP_572069.1
3329	1	Sporobolomyces roseus	Sporo1_24293
3330	1	Phanerochaete chrysosporium	Phchr1_5887
3331	1	Magnaporthe grisea	MGG_06008
3332	1	Magnaporthe grisea	MGG_02212
3333	1	Debaryomyces hansenii	XP_462641.1
3334	1	Magnaporthe grisea	MGG_06631
3335	1	Puccinia graminis	PGTG_06282
3336	1	Candida lusitaniae	CLUG_01512.1
3337	1	Batrachochytrium dendrobatidis	BDEG_08582
3338	1	Aspergillus fumigatus	Afu2g05920
3339	1	Candida albicans	orf19.7608
3340	1	Puccinia graminis	PGTG_10483
3341	1	Ustilago maydis	UM03822.1
3342	1	Ustilago maydis	UM00344.1
3343	1	Phytophthora ramorum	PHR83815
3344	1	Neurospora crassa	NCU03456
3345	1	Stagonospora nodorum	SNU07835.1
3346	1	Phytophthora sojae	PHS133849
3347	1	Phycomyces blakesleeanus	Phybl1_70904
3348	1	Neurospora crassa	NCU02584
3349	1	Botrytis cinerea	BC1G_09789.1
3350	1	Neurospora crassa	NCU09431
3351	1	Magnaporthe grisea	MGG_07866
3352	1	Chaetomium globosum	CHG02914
3353	1	Batrachochytrium dendrobatidis	BDEG_08349
3354	1	Magnaporthe grisea	MGG_11546
3355	1	Ustilago maydis	UM05631.1
3356	1	Stagonospora nodorum	SNU11481.1
3357	1	Phytophthora sojae	PHS131645
3358	1	Phycomyces blakesleeanus	Phybl1_66966
3359	1	Puccinia graminis	PGTG_17690
3360	1	Chaetomium globosum	CHG09327
3361	1	Phanerochaete chrysosporium	Phchr1_7007
3362	1	Fusarium graminearum	FGSG_12591
3363	1	Phanerochaete chrysosporium	Phchr1_2271
3364	1	Batrachochytrium dendrobatidis	BDEG_07980
3365	1	Stagonospora nodorum	SNU12379.1
3366	1	Magnaporthe grisea	MGG_04892
3367	1	Kluyveromyces lactis	XP_452144.1
3368	1	Magnaporthe grisea	MGG_05069
3369	1	Magnaporthe grisea	MGG_03368
3370	1	Puccinia graminis	PGTG_02547
3371	1	Magnaporthe grisea	MGG_12506
3372	1	Kluyveromyces lactis	XP_451511.1
3373	1	Chaetomium globosum	CHG01744
3374	1	Aspergillus fumigatus	Afu2g07990
3375	1	Ustilago maydis	UM00129.1
3376	1	Batrachochytrium dendrobatidis	BDEG_07199
3377	1	Puccinia graminis	PGTG_19750
3378	1	Chaetomium globosum	CHG03568
3379	1	Phytophthora ramorum	PHR83735
3380	1	Puccinia graminis	PGTG_14816
3381	1	Aspergillus fumigatus	Afu2g08310
3382	1	Magnaporthe grisea	MGG_07650
3383	1	Ustilago maydis	UM00823.1
3384	1	Stagonospora nodorum	SNU13023.1
3385	1	Ustilago maydis	UM01690.1
3386	1	Laccaria bicolor	Lacbi1_310724
3387	1	Cryptococcus neoformans	XP_571288.1
3388	1	Aspergillus fumigatus	Afu2g09180
3389	1	Puccinia graminis	PGTG_01500
3390	1	Puccinia graminis	PGTG_14223
3391	1	Ustilago maydis	UM03563.1
3392	1	Yarrowia lipolytica	XP_505854.1
3393	1	Phytophthora sojae	PHS137273
3394	1	Chaetomium globosum	CHG08890
3395	1	Aspergillus fumigatus	Afu2g10040
3396	1	Magnaporthe grisea	MGG_02355
3397	1	Fusarium graminearum	FGSG_04890
3398	1	Phycomyces blakesleeanus	Phybl1_76458
3399	1	Stagonospora nodorum	SNU11186.1
3400	1	Neurospora crassa	NCU01462
3401	1	Coccidioides immitis	CIMG_06874.2
3402	1	Aspergillus fumigatus	Afu2g10490
3403	1	Encephalitozoon cuniculi	NP_597300.1
3404	1	Stagonospora nodorum	SNU13320.1
3405	1	Coprinus cinereus	CC1G_08974.1
3406	1	Aspergillus nidulans	AN4848
3407	1	Aspergillus fumigatus	Afu2g11130
3408	1	Puccinia graminis	PGTG_10535
3409	1	Chaetomium globosum	CHG08448
3410	1	Magnaporthe grisea	MGG_01861
3411	1	Aspergillus fumigatus	Afu2g11630
3412	1	Schizosaccharomyces pombe	NP_588038.1
3413	1	Chaetomium globosum	CHG00346
3414	1	Stagonospora nodorum	SNU07738.1
3415	1	Botrytis cinerea	BC1G_14129.1
3416	1	Rhizopus oryzae	RO3G_05650.1
3417	1	Magnaporthe grisea	MGG_04952
3418	1	Stagonospora nodorum	SNU01503.1
3419	1	Chaetomium globosum	CHG09499
3420	1	Phanerochaete chrysosporium	Phchr1_2473
3421	1	Stagonospora nodorum	SNU09679.1
3422	1	Stagonospora nodorum	SNU12811.1
3423	1	Magnaporthe grisea	MGG_07699
3424	1	Magnaporthe grisea	MGG_04546
3425	1	Fusarium graminearum	FGSG_02332
3426	1	Stagonospora nodorum	SNU02668.1
3427	1	Chaetomium globosum	CHG03640
3428	1	Magnaporthe grisea	MGG_13600
3429	1	Magnaporthe grisea	MGG_13402
3430	1	Magnaporthe grisea	MGG_10250
3431	1	Magnaporthe grisea	MGG_04452
3432	1	Laccaria bicolor	Lacbi1_307960
3433	1	Cryptococcus neoformans	XP_571341.1
3434	1	Aspergillus nidulans	AN5905
3435	1	Aspergillus fumigatus	Afu7g00370
3436	1	Aspergillus nidulans	AN4812
3437	1	Neurospora crassa	NCU07537
3438	1	Stagonospora nodorum	SNU07329.1
3439	1	Aspergillus nidulans	AN6849
3440	1	Botrytis cinerea	BC1G_02895.1
3441	1	Puccinia graminis	PGTG_09450
3442	1	Phytophthora infestans	PITG_11837
3443	1	Coprinus cinereus	CC1G_02686.1
3444	1	Stagonospora nodorum	SNU05952.1
3445	1	Schizosaccharomyces pombe	NP_593571.1
3446	1	Trichoderma reesei	Trire2_110855
3447	1	Aspergillus fumigatus	Afu2g12800
3448	1	Fusarium graminearum	FGSG_08245
3449	1	Rhizopus oryzae	RO3G_03796.1
3450	1	Stagonospora nodorum	SNU03191.1
3451	1	Phanerochaete chrysosporium	Phchr1_3730
3452	1	Postia placenta	Pospl1_94601
3453	1	Schizosaccharomyces pombe	NP_596454.1
3454	1	Pichia stipitis	Picst3_28690
3455	1	Aspergillus fumigatus	Afu4g07300
3456	1	Phytophthora sojae	PHS132731
3457	1	Aspergillus nidulans	AN2696
3458	1	Ustilago maydis	UM05227.1
3459	1	Puccinia graminis	PGTG_10140
3460	1	Neurospora crassa	NCU10507
3461	1	Aspergillus nidulans	AN1627
3462	1	Stagonospora nodorum	SNU04329.1
3463	1	Ustilago maydis	UM02448.1
3464	1	Puccinia graminis	PGTG_01166
3465	1	Laccaria bicolor	Lacbi1_329802
3466	1	Phytophthora infestans	PITG_01049
3467	1	Yarrowia lipolytica	XP_505650.1
3468	1	Botrytis cinerea	BC1G_06235.1
3469	1	Fusarium graminearum	FGSG_13981
3470	1	Aspergillus fumigatus	Afu3g12260
3471	1	Yarrowia lipolytica	XP_502062.1
3472	1	Postia placenta	Pospl1_100757
3473	1	Magnaporthe grisea	MGG_07560
3474	1	Botrytis cinerea	BC1G_13661.1
3475	1	Puccinia graminis	PGTG_03288
3476	1	Postia placenta	Pospl1_91405
3477	1	Trichoderma reesei	Trire2_124259
3478	1	Phytophthora sojae	PHS138453
3479	1	Puccinia graminis	PGTG_01945
3480	1	Botrytis cinerea	BC1G_04089.1
3481	1	Puccinia graminis	PGTG_11450
3482	1	Botrytis cinerea	BC1G_16006.1
3483	1	Puccinia graminis	PGTG_16718
3484	1	Aspergillus nidulans	AN7855
3485	1	Neurospora crassa	NCU07314
3486	1	Magnaporthe grisea	MGG_09818
3487	1	Aspergillus fumigatus	Afu2g16180
3488	1	Botrytis cinerea	BC1G_05010.1
3489	1	Laccaria bicolor	Lacbi1_329707
3490	1	Stagonospora nodorum	SNU13617.1
3491	1	Sclerotinia sclerotiorum	SS1G_04247.1
3492	1	Neurospora crassa	NCU04543
3493	1	Trichoderma reesei	Trire2_112258
3494	1	Magnaporthe grisea	MGG_12858
3495	1	Ustilago maydis	UM02298.1
3496	1	Puccinia graminis	PGTG_15858
3497	1	Phytophthora infestans	PITG_08567
3498	1	Ustilago maydis	UM04815.1
3499	1	Phytophthora sojae	PHS135713
3500	1	Fusarium graminearum	FGSG_06036
3501	1	Puccinia graminis	PGTG_11225
3502	1	Neurospora crassa	NCU09964
3503	1	Phytophthora ramorum	PHR72926
3504	1	Aspergillus nidulans	AN8509
3505	1	Puccinia graminis	PGTG_03932
3506	1	Phycomyces blakesleeanus	Phybl1_78264
3507	1	Sclerotinia sclerotiorum	SS1G_10892.1
3508	1	Batrachochytrium dendrobatidis	BDEG_06044
3509	1	Candida lusitaniae	CLUG_02267.1
3510	1	Stagonospora nodorum	SNU14485.1
3511	1	Ustilago maydis	UM01715.1
3512	1	Aspergillus fumigatus	Afu2g16930
3513	1	Batrachochytrium dendrobatidis	BDEG_00168
3514	1	Candida lusitaniae	CLUG_03189.1
3515	1	Rhizopus oryzae	RO3G_12401.1
3516	1	Ustilago maydis	UM02466.1
3517	1	Aspergillus fumigatus	Afu2g17290
3518	1	Aspergillus nidulans	AN7327
3519	1	Magnaporthe grisea	MGG_05717
3520	1	Ustilago maydis	UM06157.1
3521	1	Magnaporthe grisea	MGG_09592
3522	1	Phycomyces blakesleeanus	Phybl1_67390
3523	1	Phytophthora ramorum	PHR77466
3524	1	Stagonospora nodorum	SNU12671.1
3525	1	Puccinia graminis	PGTG_17067
3526	1	Trichoderma reesei	Trire2_56700
3527	1	Cryptococcus neoformans	XP_571921.1
3528	1	Puccinia graminis	PGTG_08639
3529	1	Sporobolomyces roseus	Sporo1_24136
3530	1	Aspergillus fumigatus	Afu2g17910
3531	1	Coprinus cinereus	CC1G_07038.1
3532	1	Ustilago maydis	UM01302.1
3533	1	Phycomyces blakesleeanus	Phybl1_76086
3534	1	Aspergillus nidulans	AN8315
3535	1	Coccidioides immitis	CIMG_01551.2
3536	1	Aspergillus nidulans	AN11322
3537	1	Laccaria bicolor	Lacbi1_331770
3538	1	Laccaria bicolor	Lacbi1_314821
3539	1	Magnaporthe grisea	MGG_03968
3540	1	Magnaporthe grisea	MGG_09252
3541	1	Coprinus cinereus	CC1G_13264.1
3542	1	Phytophthora sojae	PHS144428
3543	1	Puccinia graminis	PGTG_16147
3544	1	Botrytis cinerea	BC1G_12450.1
3545	1	Puccinia graminis	PGTG_16215
3546	1	Puccinia graminis	PGTG_16725
3547	1	Puccinia graminis	PGTG_07173
3548	1	Fusarium graminearum	FGSG_02140
3549	1	Postia placenta	Pospl1_100707
3550	1	Phytophthora ramorum	PHR78120
3551	1	Kluyveromyces lactis	XP_453301.1
3552	1	Yarrowia lipolytica	XP_501340.1
3553	1	Magnaporthe grisea	MGG_05091
3554	1	Sporobolomyces roseus	Sporo1_27695
3555	1	Postia placenta	Pospl1_101584
3556	1	Stagonospora nodorum	SNU09977.1
3557	1	Sclerotinia sclerotiorum	SS1G_08012.1
3558	1	Debaryomyces hansenii	XP_457417.1
3559	1	Stagonospora nodorum	SNU06035.1
3560	1	Pichia stipitis	Picst3_33619
3561	1	Yarrowia lipolytica	XP_501836.1
3562	1	Pichia stipitis	Picst3_31865
3563	1	Phytophthora ramorum	PHR74172
3564	1	Cryptococcus neoformans	XP_572791.1
3565	1	Stagonospora nodorum	SNU05246.1
3566	1	Magnaporthe grisea	MGG_08024
3567	1	Phytophthora infestans	PITG_02570
3568	1	Puccinia graminis	PGTG_11483
3569	1	Fusarium graminearum	FGSG_04781
3570	1	Phytophthora sojae	PHS137725
3571	1	Ustilago maydis	UM00809.1
3572	1	Phycomyces blakesleeanus	Phybl1_63572
3573	1	Batrachochytrium dendrobatidis	BDEG_03439
3574	1	Puccinia graminis	PGTG_02646
3575	1	Fusarium graminearum	FGSG_04933
3576	1	Aspergillus fumigatus	Afu3g01130
3577	1	Stagonospora nodorum	SNU05802.1
3578	1	Laccaria bicolor	Lacbi1_329611
3579	1	Chaetomium globosum	CHG09959
3580	1	Batrachochytrium dendrobatidis	BDEG_00746
3581	1	Encephalitozoon cuniculi	NP_586283.1
3582	1	Aspergillus fumigatus	Afu3g01150
3583	1	Chaetomium globosum	CHG09394
3584	1	Aspergillus nidulans	AN11048
3585	1	Fusarium graminearum	FGSG_12434
3586	1	Fusarium graminearum	FGSG_04020
3587	1	Fusarium graminearum	FGSG_03884
3588	1	Coccidioides immitis	CIMG_00302.2
3589	1	Fusarium graminearum	FGSG_00131
3590	1	Aspergillus fumigatus	Afu3g01380
3591	1	Puccinia graminis	PGTG_13826
3592	1	Laccaria bicolor	Lacbi1_318780
3593	1	Magnaporthe grisea	MGG_00242
3594	1	Puccinia graminis	PGTG_11696
3595	1	Stagonospora nodorum	SNU13117.1
3596	1	Fusarium graminearum	FGSG_03750
3597	1	Sclerotinia sclerotiorum	SS1G_07928.1
3598	1	Aspergillus fumigatus	Afu3g07050
3599	1	Fusarium graminearum	FGSG_11630
3600	1	Fusarium graminearum	FGSG_12938
3601	1	Phytophthora sojae	PHS131283
3602	1	Stagonospora nodorum	SNU01876.1
3603	1	Aspergillus nidulans	AN8662
3604	1	Magnaporthe grisea	MGG_07741
3605	1	Stagonospora nodorum	SNU10277.1
3606	1	Magnaporthe grisea	MGG_03504
3607	1	Magnaporthe grisea	MGG_08773
3608	1	Sclerotinia sclerotiorum	SS1G_06653.1
3609	1	Puccinia graminis	PGTG_03689
3610	1	Puccinia graminis	PGTG_15918
3611	1	Phytophthora ramorum	PHR78265
3612	1	Botrytis cinerea	BC1G_09540.1
3613	1	Yarrowia lipolytica	XP_502819.1
3614	1	Rhizopus oryzae	RO3G_16353.1
3615	1	Neurospora crassa	NCU09213
3616	1	Postia placenta	Pospl1_104651
3617	1	Fusarium graminearum	FGSG_03344
3618	1	Phytophthora sojae	PHS141791
3619	1	Magnaporthe grisea	MGG_04306
3620	1	Trichoderma reesei	Trire2_120953
3621	1	Neurospora crassa	NCU04205
3622	1	Puccinia graminis	PGTG_19808
3623	1	Batrachochytrium dendrobatidis	BDEG_03514
3624	1	Aspergillus fumigatus	Afu3g03040
3625	1	Trichoderma reesei	Trire2_124198
3626	1	Stagonospora nodorum	SNU00503.1
3627	1	Neurospora crassa	NCU07569
3628	1	Chaetomium globosum	CHG03407
3629	1	Fusarium graminearum	FGSG_03463
3630	1	Phytophthora sojae	PHS142863
3631	1	Botrytis cinerea	BC1G_07711.1
3632	1	Coccidioides immitis	CIMG_06424.2
3633	1	Fusarium graminearum	FGSG_05714
3634	1	Magnaporthe grisea	MGG_05632
3635	1	Magnaporthe grisea	MGG_09772
3636	1	Sclerotinia sclerotiorum	SS1G_10845.1
3637	1	Postia placenta	Pospl1_127043
3638	1	Stagonospora nodorum	SNU02045.1
3639	1	Puccinia graminis	PGTG_05489
3640	1	Sporobolomyces roseus	Sporo1_24131
3641	1	Laccaria bicolor	Lacbi1_321600
3642	1	Coprinus cinereus	CC1G_09630.1
3643	1	Candida glabrata	XP_449331.1
3644	1	Phytophthora sojae	PHS143618
3645	1	Fusarium graminearum	FGSG_09394
3646	1	Sclerotinia sclerotiorum	SS1G_03967.1
3647	1	Neurospora crassa	NCU06893
3648	1	Phanerochaete chrysosporium	Phchr1_132561
3649	1	Aspergillus fumigatus	Afu3g06780
3650	1	Coprinus cinereus	CC1G_11591.1
3651	1	Ustilago maydis	UM06127.1
3652	1	Coprinus cinereus	CC1G_03973.1
3653	1	Puccinia graminis	PGTG_01490
3654	1	Phanerochaete chrysosporium	Phchr1_13
3655	1	Rhizopus oryzae	RO3G_13399.1
3656	1	Aspergillus fumigatus	Afu3g07310
3657	1	Aspergillus nidulans	AN8958
3658	1	Aspergillus fumigatus	Afu3g07400
3659	1	Ustilago maydis	UM05154.1
3660	1	Sclerotinia sclerotiorum	SS1G_08892.1
3661	1	Yarrowia lipolytica	XP_505400.1
3662	1	Fusarium graminearum	FGSG_04740
3663	1	Fusarium graminearum	FGSG_05637
3664	1	Magnaporthe grisea	MGG_02207
3665	1	Aspergillus fumigatus	Afu3g07580
3666	1	Candida albicans	orf19.5266
3667	1	Fusarium graminearum	FGSG_03110
3668	1	Encephalitozoon cuniculi	NP_586460.1
3669	1	Fusarium graminearum	FGSG_11910
3670	1	Fusarium graminearum	FGSG_10985
3671	1	Puccinia graminis	PGTG_03941
3672	1	Aspergillus fumigatus	Afu8g04860
3673	1	Cryptococcus neoformans	XP_569311.1
3674	1	Postia placenta	Pospl1_92969
3675	1	Cryptococcus neoformans	XP_571329.1
3676	1	Puccinia graminis	PGTG_16486
3677	1	Coccidioides immitis	CIMG_00347.2
3678	1	Stagonospora nodorum	SNU09834.1
3679	1	Neurospora crassa	NCU09734
3680	1	Magnaporthe grisea	MGG_08027
3681	1	Coccidioides immitis	CIMG_04070.2
3682	1	Stagonospora nodorum	SNU03880.1
3683	1	Phycomyces blakesleeanus	Phybl1_78641
3684	1	Aspergillus nidulans	AN4950
3685	1	Fusarium graminearum	FGSG_03699
3686	1	Aspergillus fumigatus	Afu3g09160
3687	1	Phanerochaete chrysosporium	Phchr1_689
3688	1	Puccinia graminis	PGTG_03400
3689	1	Phanerochaete chrysosporium	Phchr1_2925
3690	1	Aspergillus fumigatus	Afu8g06780
3691	1	Magnaporthe grisea	MGG_02296
3692	1	Yarrowia lipolytica	XP_499984.1
3693	1	Chaetomium globosum	CHG06003
3694	1	Puccinia graminis	PGTG_02988
3695	1	Coprinus cinereus	CC1G_03928.1
3696	1	Neurospora crassa	NCU09487
3697	1	Phytophthora sojae	PHS132285
3698	1	Stagonospora nodorum	SNU07243.1
3699	1	Neurospora crassa	NCU08454
3700	1	Magnaporthe grisea	MGG_12588
3701	1	Phytophthora sojae	PHS144753
3702	1	Magnaporthe grisea	MGG_00490
3703	1	Botrytis cinerea	BC1G_11855.1
3704	1	Phytophthora ramorum	PHR75510
3705	1	Stagonospora nodorum	SNU08034.1
3706	1	Puccinia graminis	PGTG_17549
3707	1	Magnaporthe grisea	MGG_14260
3708	1	Ustilago maydis	UM04145.1
3709	1	Yarrowia lipolytica	XP_502954.1
3710	1	Cryptococcus neoformans	XP_567642.1
3711	1	Aspergillus fumigatus	Afu3g10175
3712	1	Phycomyces blakesleeanus	Phybl1_79377
3713	1	Stagonospora nodorum	SNU15472.1
3714	1	Magnaporthe grisea	MGG_13941
3715	1	Ustilago maydis	UM05615.1
3716	1	Aspergillus nidulans	AN1827
3717	1	Trichoderma reesei	Trire2_106391
3718	1	Pichia stipitis	Picst3_67220
3719	1	Cryptococcus neoformans	XP_568281.1
3720	1	Cryptococcus neoformans	XP_566812.1
3721	1	Aspergillus fumigatus	Afu3g10900
3722	1	Puccinia graminis	PGTG_18376
3723	1	Puccinia graminis	PGTG_17683
3724	1	Phytophthora sojae	PHS129014
3725	1	Coprinus cinereus	CC1G_05026.1
3726	1	Botrytis cinerea	BC1G_09124.1
3727	1	Aspergillus fumigatus	Afu3g11190
3728	1	Neurospora crassa	NCU09563
3729	1	Candida lusitaniae	CLUG_04553.1
3730	1	Laccaria bicolor	Lacbi1_292878
3731	1	Fusarium graminearum	FGSG_12298
3732	1	Magnaporthe grisea	MGG_08797
3733	1	Aspergillus fumigatus	Afu3g13550
3734	1	Batrachochytrium dendrobatidis	BDEG_02450
3735	1	Stagonospora nodorum	SNU02777.1
3736	1	Ustilago maydis	UM01871.1
3737	1	Magnaporthe grisea	MGG_08506
3738	1	Puccinia graminis	PGTG_12691
3739	1	Puccinia graminis	PGTG_18464
3740	1	Chaetomium globosum	CHG06011
3741	1	Saccharomyces cerevisiae	NP_015352.1
3742	1	Phytophthora infestans	PITG_11460
3743	1	Puccinia graminis	PGTG_08251
3744	1	Trichoderma reesei	Trire2_64274
3745	1	Aspergillus fumigatus	Afu3g14210
3746	1	Aspergillus nidulans	AN3215
3747	1	Aspergillus nidulans	AN8609
3748	1	Stagonospora nodorum	SNU06990.1
3749	1	Stagonospora nodorum	SNU02292.1
3750	1	Stagonospora nodorum	SNU09527.1
3751	1	Fusarium graminearum	FGSG_11310
3752	1	Cryptococcus neoformans	XP_569481.1
3753	1	Magnaporthe grisea	MGG_10080
3754	1	Magnaporthe grisea	MGG_12165
3755	1	Laccaria bicolor	Lacbi1_299321
3756	1	Stagonospora nodorum	SNU10119.1
3757	1	Coprinus cinereus	CC1G_06430.1
3758	1	Rhizopus oryzae	RO3G_02071.1
3759	1	Puccinia graminis	PGTG_17135
3760	1	Coprinus cinereus	CC1G_13241.1
3761	1	Puccinia graminis	PGTG_03128
3762	1	Botrytis cinerea	BC1G_01744.1
3763	1	Magnaporthe grisea	MGG_07124
3764	1	Botrytis cinerea	BC1G_05479.1
3765	1	Botrytis cinerea	BC1G_12303.1
3766	1	Aspergillus fumigatus	Afu8g01770
3767	1	Phytophthora infestans	PITG_18813
3768	1	Aspergillus fumigatus	Afu3g14665
3769	1	Phytophthora sojae	PHS133846
3770	1	Aspergillus fumigatus	Afu7g06890
3771	1	Phytophthora ramorum	PHR76071
3772	1	Aspergillus fumigatus	Afu3g14940
3773	1	Stagonospora nodorum	SNU04581.1
3774	1	Neurospora crassa	NCU05190
3775	1	Phytophthora infestans	PITG_03605
3776	1	Pichia stipitis	Picst3_29111
3777	1	Rhizopus oryzae	RO3G_03698.1
3778	1	Laccaria bicolor	Lacbi1_328635
3779	1	Ustilago maydis	UM04557.1
3780	1	Cryptococcus neoformans	XP_568898.1
3781	1	Sporobolomyces roseus	Sporo1_28649
3782	1	Stagonospora nodorum	SNU13335.1
3783	1	Trichoderma reesei	Trire2_103866
3784	1	Stagonospora nodorum	SNU00152.1
3785	1	Fusarium graminearum	FGSG_11101
3786	1	Aspergillus fumigatus	Afu4g01030
3787	1	Neurospora crassa	NCU08818
3788	1	Postia placenta	Pospl1_126753
3789	1	Puccinia graminis	PGTG_16232
3790	1	Phanerochaete chrysosporium	Phchr1_6353
3791	1	Botrytis cinerea	BC1G_02721.1
3792	1	Batrachochytrium dendrobatidis	BDEG_06910
3793	1	Aspergillus nidulans	AN0934
3794	1	Chaetomium globosum	CHG03923
3795	1	Stagonospora nodorum	SNU10524.1
3796	1	Aspergillus fumigatus	Afu4g01180
3797	1	Pichia stipitis	Picst3_33211
3798	1	Botrytis cinerea	BC1G_10070.1
3799	1	Sclerotinia sclerotiorum	SS1G_01734.1
3800	1	Aspergillus fumigatus	Afu4g02710
3801	1	Neurospora crassa	NCU07485
3802	1	Aspergillus nidulans	AN0510
3803	1	Magnaporthe grisea	MGG_03043
3804	1	Chaetomium globosum	CHG00200
3805	1	Magnaporthe grisea	MGG_09420
3806	1	Rhizopus oryzae	RO3G_00232.1
3807	1	Yarrowia lipolytica	XP_505707.1
3808	1	Ustilago maydis	UM01236.1
3809	1	Sclerotinia sclerotiorum	SS1G_12376.1
3810	1	Sclerotinia sclerotiorum	SS1G_00395.1
3811	1	Puccinia graminis	PGTG_11475
3812	1	Aspergillus nidulans	AN8428
3813	1	Aspergillus nidulans	AN3514
3814	1	Chaetomium globosum	CHG10037
3815	1	Trichoderma reesei	Trire2_104181
3816	1	Fusarium graminearum	FGSG_04213
3817	1	Stagonospora nodorum	SNU02182.1
3818	1	Stagonospora nodorum	SNU00182.1
3819	1	Puccinia graminis	PGTG_06504
3820	1	Magnaporthe grisea	MGG_10425
3821	1	Rhizopus oryzae	RO3G_09454.1
3822	1	Phytophthora ramorum	PHR81407
3823	1	Magnaporthe grisea	MGG_13594
3824	1	Candida lusitaniae	CLUG_02820.1
3825	1	Coccidioides immitis	CIMG_04490.2
3826	1	Chaetomium globosum	CHG05445
3827	1	Coprinus cinereus	CC1G_11855.1
3828	1	Coprinus cinereus	CC1G_09959.1
3829	1	Phytophthora infestans	PITG_06872
3830	1	Phytophthora infestans	PITG_06885
3831	1	Cryptococcus neoformans	XP_567661.1
3832	1	Aspergillus fumigatus	Afu4g03500
3833	1	Aspergillus nidulans	AN9263
3834	1	Aspergillus nidulans	AN5948
3835	1	Botrytis cinerea	BC1G_02701.1
3836	1	Ustilago maydis	UM01061.1
3837	1	Puccinia graminis	PGTG_15998
3838	1	Puccinia graminis	PGTG_01619
3839	1	Candida albicans	orf19.8
3840	1	Coprinus cinereus	CC1G_06728.1
3841	1	Stagonospora nodorum	SNU07549.1
3842	1	Botrytis cinerea	BC1G_14501.1
3843	1	Phytophthora sojae	PHS131780
3844	1	Fusarium graminearum	FGSG_03690
3845	1	Aspergillus fumigatus	Afu4g06370
3846	1	Aspergillus fumigatus	Afu4g06590
3847	1	Laccaria bicolor	Lacbi1_323917
3848	1	Phanerochaete chrysosporium	Phchr1_1325
3849	1	Coprinus cinereus	CC1G_08448.1
3850	1	Aspergillus nidulans	AN5538
3851	1	Laccaria bicolor	Lacbi1_332113
3852	1	Aspergillus fumigatus	Afu4g13800
3853	1	Stagonospora nodorum	SNU02172.1
3854	1	Ustilago maydis	UM00538.1
3855	1	Botrytis cinerea	BC1G_00226.1
3856	1	Stagonospora nodorum	SNU15307.1
3857	1	Aspergillus fumigatus	Afu4g07960
3858	1	Neurospora crassa	NCU09562
3859	1	Aspergillus fumigatus	Afu4g08310
3860	1	Trichoderma reesei	Trire2_106662
3861	1	Fusarium graminearum	FGSG_03820
3862	1	Chaetomium globosum	CHG01173
3863	1	Phytophthora infestans	PITG_01236
3864	1	Stagonospora nodorum	SNU16515.1
3865	1	Stagonospora nodorum	SNU08045.1
3866	1	Aspergillus fumigatus	Afu4g09280
3867	1	Phytophthora infestans	PITG_07708
3868	1	Fusarium graminearum	FGSG_03178
3869	1	Yarrowia lipolytica	XP_502449.1
3870	1	Aspergillus fumigatus	Afu4g09450
3871	1	Puccinia graminis	PGTG_05178
3872	1	Coprinus cinereus	CC1G_08840.1
3873	1	Encephalitozoon cuniculi	NP_586357.1
3874	1	Ustilago maydis	UM02176.1
3875	1	Magnaporthe grisea	MGG_13040
3876	1	Sclerotinia sclerotiorum	SS1G_06513.1
3877	1	Puccinia graminis	PGTG_00881
3878	1	Stagonospora nodorum	SNU14588.1
3879	1	Magnaporthe grisea	MGG_05978
3880	1	Laccaria bicolor	Lacbi1_299721
3881	1	Puccinia graminis	PGTG_00519
3882	1	Phanerochaete chrysosporium	Phchr1_7709
3883	1	Postia placenta	Pospl1_91690
3884	1	Coprinus cinereus	CC1G_04362.1
3885	1	Sporobolomyces roseus	Sporo1_26552
3886	1	Laccaria bicolor	Lacbi1_324860
3887	1	Coccidioides immitis	CIMG_07303.2
3888	1	Stagonospora nodorum	SNU14127.1
3889	1	Puccinia graminis	PGTG_02371
3890	1	Phytophthora sojae	PHS133323
3891	1	Trichoderma reesei	Trire2_50299
3892	1	Chaetomium globosum	CHG09754
3893	1	Pichia stipitis	Picst3_45688
3894	1	Rhizopus oryzae	RO3G_09749.1
3895	1	Coprinus cinereus	CC1G_05796.1
3896	1	Puccinia graminis	PGTG_04176
3897	1	Phytophthora infestans	PITG_17162
3898	1	Debaryomyces hansenii	XP_461559.1
3899	1	Phycomyces blakesleeanus	Phybl1_80265
3900	1	Phanerochaete chrysosporium	Phchr1_2515
3901	1	Coprinus cinereus	CC1G_09282.1
3902	1	Coprinus cinereus	CC1G_12425.1
3903	1	Puccinia graminis	PGTG_07879
3904	1	Puccinia graminis	PGTG_03333
3905	1	Aspergillus fumigatus	Afu4g14100
3906	1	Magnaporthe grisea	MGG_05832
3907	1	Sporobolomyces roseus	Sporo1_24969
3908	1	Stagonospora nodorum	SNU08260.1
3909	1	Laccaria bicolor	Lacbi1_323317
3910	1	Aspergillus fumigatus	Afu4g14170
3911	1	Magnaporthe grisea	MGG_07357
3912	1	Phytophthora sojae	PHS127699
3913	1	Yarrowia lipolytica	XP_504145.1
3914	1	Aspergillus fumigatus	Afu4g14690
3915	1	Phytophthora infestans	PITG_04180
3916	1	Puccinia graminis	PGTG_18191
3917	1	Candida glabrata	XP_448547.1
3918	1	Puccinia graminis	PGTG_01573
3919	1	Neurospora crassa	NCU08819
3920	1	Aspergillus fumigatus	Afu5g00170
3921	1	Puccinia graminis	PGTG_07147
3922	1	Candida albicans	orf19.3376
3923	1	Rhizopus oryzae	RO3G_16320.1
3924	1	Fusarium graminearum	FGSG_11204
3925	1	Rhizopus oryzae	RO3G_04910.1
3926	1	Yarrowia lipolytica	XP_499856.1
3927	1	Postia placenta	Pospl1_99370
3928	1	Sclerotinia sclerotiorum	SS1G_13021.1
3929	1	Trichoderma reesei	Trire2_110272
3930	1	Stagonospora nodorum	SNU06669.1
3931	1	Fusarium graminearum	FGSG_03122
3932	1	Batrachochytrium dendrobatidis	BDEG_07357
3933	1	Neurospora crassa	NCU10641
3934	1	Trichoderma reesei	Trire2_107208
3935	1	Stagonospora nodorum	SNU10963.1
3936	1	Aspergillus nidulans	AN10113
3937	1	Aspergillus fumigatus	Afu5g00890
3938	1	Chaetomium globosum	CHG06150
3939	1	Aspergillus nidulans	AN11479
3940	1	Candida glabrata	CAGL_IPF7902
3941	1	Phytophthora ramorum	PHR80338
3942	1	Botrytis cinerea	BC1G_08861.1
3943	1	Magnaporthe grisea	MGG_12627
3944	1	Phytophthora infestans	PITG_12232
3945	1	Coprinus cinereus	CC1G_06085.1
3946	1	Fusarium graminearum	FGSG_07738
3947	1	Phycomyces blakesleeanus	Phybl1_62714
3948	1	Phytophthora infestans	PITG_08822
3949	1	Stagonospora nodorum	SNU08765.1
3950	1	Ustilago maydis	UM01976.1
3951	1	Coprinus cinereus	CC1G_12036.1
3952	1	Coprinus cinereus	CC1G_07424.1
3953	1	Phycomyces blakesleeanus	Phybl1_76614
3954	1	Aspergillus fumigatus	Afu5g01600
3955	1	Trichoderma reesei	Trire2_55782
3956	1	Aspergillus nidulans	AN8037
3957	1	Fusarium graminearum	FGSG_07714
3958	1	Magnaporthe grisea	MGG_04841
3959	1	Laccaria bicolor	Lacbi1_295423
3960	1	Magnaporthe grisea	MGG_01879
3961	1	Phanerochaete chrysosporium	Phchr1_7330
3962	1	Aspergillus fumigatus	Afu5g02330
3963	1	Puccinia graminis	PGTG_01644
3964	1	Puccinia graminis	PGTG_12223
3965	1	Trichoderma reesei	Trire2_105553
3966	1	Chaetomium globosum	CHG07420
3967	1	Batrachochytrium dendrobatidis	BDEG_03296
3968	1	Aspergillus nidulans	AN1813
3969	1	Sclerotinia sclerotiorum	SS1G_05257.1
3970	1	Magnaporthe grisea	MGG_05406
3971	1	Coccidioides immitis	CIMG_06176.2
3972	1	Aspergillus nidulans	AN8196
3973	1	Chaetomium globosum	CHG03961
3974	1	Coprinus cinereus	CC1G_04889.1
3975	1	Magnaporthe grisea	MGG_13924
3976	1	Batrachochytrium dendrobatidis	BDEG_06362
3977	1	Botrytis cinerea	BC1G_09963.1
3978	1	Magnaporthe grisea	MGG_08811
3979	1	Magnaporthe grisea	MGG_00816
3980	1	Chaetomium globosum	CHG06357
3981	1	Neurospora crassa	NCU04948
3982	1	Rhizopus oryzae	RO3G_16330.1
3983	1	Phycomyces blakesleeanus	Phybl1_79488
3984	1	Magnaporthe grisea	MGG_09045
3985	1	Aspergillus fumigatus	Afu5g04280
3986	1	Botrytis cinerea	BC1G_04133.1
3987	1	Puccinia graminis	PGTG_18442
3988	1	Stagonospora nodorum	SNU12795.1
3989	1	Encephalitozoon cuniculi	NP_586082.1
3990	1	Phycomyces blakesleeanus	Phybl1_63413
3991	1	Puccinia graminis	PGTG_04590
3992	1	Puccinia graminis	PGTG_15024
3993	1	Stagonospora nodorum	SNU02497.1
3994	1	Aspergillus fumigatus	Afu5g06860
3995	1	Stagonospora nodorum	SNU14418.1
3996	1	Rhizopus oryzae	RO3G_07563.1
3997	1	Stagonospora nodorum	SNU03238.1
3998	1	Ustilago maydis	UM01298.1
3999	1	Phanerochaete chrysosporium	Phchr1_451
4000	1	Puccinia graminis	PGTG_15104
4001	1	Phycomyces blakesleeanus	Phybl1_80071
4002	1	Stagonospora nodorum	SNU14135.1
4003	1	Postia placenta	Pospl1_100244
4004	1	Aspergillus nidulans	AN8922
4005	1	Aspergillus fumigatus	Afu5g10150
4006	1	Puccinia graminis	PGTG_19318
4007	1	Magnaporthe grisea	MGG_12047
4008	1	Coprinus cinereus	CC1G_05821.1
4009	1	Coprinus cinereus	CC1G_10259.1
4010	1	Aspergillus nidulans	AN11333
4011	1	Kluyveromyces lactis	XP_453101.1
4012	1	Laccaria bicolor	Lacbi1_294115
4013	1	Sclerotinia sclerotiorum	SS1G_03744.1
4014	1	Phytophthora sojae	PHS144388
4015	1	Chaetomium globosum	CHG10017
4016	1	Phytophthora sojae	PHS129336
4017	1	Puccinia graminis	PGTG_03291
4018	1	Stagonospora nodorum	SNU11205.1
4019	1	Laccaria bicolor	Lacbi1_316873
4020	1	Laccaria bicolor	Lacbi1_159909
4021	1	Puccinia graminis	PGTG_04651
4022	1	Laccaria bicolor	Lacbi1_309860
4023	1	Phytophthora sojae	PHS145159
4024	1	Stagonospora nodorum	SNU13314.1
4025	1	Phytophthora sojae	PHS142559
4026	1	Candida lusitaniae	CLUG_02730.1
4027	1	Magnaporthe grisea	MGG_04326
4028	1	Cryptococcus neoformans	XP_570630.1
4029	1	Postia placenta	Pospl1_99385
4030	1	Rhizopus oryzae	RO3G_13963.1
4031	1	Coprinus cinereus	CC1G_04667.1
4032	1	Fusarium graminearum	FGSG_04429
4033	1	Aspergillus fumigatus	Afu5g13280
4034	1	Aspergillus fumigatus	Afu6g09570
4035	1	Chaetomium globosum	CHG08391
4036	1	Trichoderma reesei	Trire2_66604
4037	1	Rhizopus oryzae	RO3G_14823.1
4038	1	Phytophthora ramorum	PHR87430
4039	1	Chaetomium globosum	CHG05198
4040	1	Aspergillus nidulans	AN9273
4041	1	Coprinus cinereus	CC1G_08296.1
4042	1	Magnaporthe grisea	MGG_14155
4043	1	Coccidioides immitis	CIMG_01860.2
4044	1	Puccinia graminis	PGTG_08421
4045	1	Coprinus cinereus	CC1G_03733.1
4046	1	Phycomyces blakesleeanus	Phybl1_63714
4047	1	Coprinus cinereus	CC1G_10763.1
4048	1	Cryptococcus neoformans	XP_567242.1
4049	1	Cryptococcus neoformans	XP_572965.1
4050	1	Magnaporthe grisea	MGG_06780
4051	1	Phytophthora sojae	PHS136576
4052	1	Debaryomyces hansenii	DEHA_IPF2108
4053	1	Laccaria bicolor	Lacbi1_330322
4054	1	Puccinia graminis	PGTG_13212
4055	1	Ustilago maydis	UM03065.1
4056	1	Aspergillus fumigatus	Afu5g14510
4057	1	Stagonospora nodorum	SNU02404.1
4058	1	Ustilago maydis	UM04915.1
4059	1	Puccinia graminis	PGTG_09935
4060	1	Aspergillus nidulans	AN11201
4061	1	Trichoderma reesei	Trire2_108356
4062	1	Postia placenta	Pospl1_100888
4063	1	Aspergillus fumigatus	Afu6g00250
4064	1	Neurospora crassa	NCU09619
4065	1	Phytophthora sojae	PHS137461
4066	1	Fusarium graminearum	FGSG_01115
4067	1	Cryptococcus neoformans	XP_571851.1
4068	1	Stagonospora nodorum	SNU15642.1
4069	1	Aspergillus fumigatus	Afu6g00480
4070	1	Schizosaccharomyces pombe	NP_596297.1
4071	1	Rhizopus oryzae	RO3G_04815.1
4072	1	Coccidioides immitis	CIMG_10029.2
4073	1	Phytophthora sojae	PHS135092
4074	1	Aspergillus fumigatus	Afu6g00610
4075	1	Stagonospora nodorum	SNU16523.1
4076	1	Ustilago maydis	UM04362.1
4077	1	Magnaporthe grisea	MGG_02078
4078	1	Neurospora crassa	NCU01573
4079	1	Botrytis cinerea	BC1G_07208.1
4080	1	Puccinia graminis	PGTG_14401
4081	1	Postia placenta	Pospl1_94071
4082	1	Magnaporthe grisea	MGG_06080
4083	1	Laccaria bicolor	Lacbi1_144903
4084	1	Batrachochytrium dendrobatidis	BDEG_02006
4085	1	Rhizopus oryzae	RO3G_16012.1
4086	1	Magnaporthe grisea	MGG_03367
4087	1	Puccinia graminis	PGTG_04263
4088	1	Puccinia graminis	PGTG_10261
4089	1	Aspergillus nidulans	AN11245
4090	1	Aspergillus nidulans	AN7887
4091	1	Chaetomium globosum	CHG03660
4092	1	Coprinus cinereus	CC1G_06012.1
4093	1	Fusarium graminearum	FGSG_13275
4094	1	Phytophthora sojae	PHS135211
4095	1	Stagonospora nodorum	SNU12644.1
4096	1	Ustilago maydis	UM05799.1
4097	1	Fusarium graminearum	FGSG_04736
4098	1	Coprinus cinereus	CC1G_09226.1
4099	1	Puccinia graminis	PGTG_16464
4100	1	Puccinia graminis	PGTG_15624
4101	1	Pichia stipitis	Picst3_31173
4102	1	Aspergillus fumigatus	Afu6g04960
4103	1	Coprinus cinereus	CC1G_05929.1
4104	1	Aspergillus nidulans	AN3775
4105	1	Stagonospora nodorum	SNU04690.1
4106	1	Trichoderma reesei	Trire2_104333
4107	1	Fusarium graminearum	FGSG_12998
4108	1	Aspergillus nidulans	AN6663
4109	1	Magnaporthe grisea	MGG_00566
4110	1	Chaetomium globosum	CHG09248
4111	1	Trichoderma reesei	Trire2_104592
4112	1	Stagonospora nodorum	SNU15876.1
4113	1	Stagonospora nodorum	SNU12798.1
4114	1	Chaetomium globosum	CHG08375
4115	1	Phytophthora ramorum	PHR81007
4116	1	Coccidioides immitis	CIMG_08377.2
4117	1	Stagonospora nodorum	SNU10827.1
4118	1	Puccinia graminis	PGTG_08863
4119	1	Phytophthora ramorum	PHR83352
4120	1	Phytophthora ramorum	PHR86317
4121	1	Phanerochaete chrysosporium	Phchr1_3932
4122	1	Neurospora crassa	NCU02500
4123	1	Magnaporthe grisea	MGG_07733
4124	1	Yarrowia lipolytica	XP_504444.1
4125	1	Aspergillus nidulans	AN0235
4126	1	Fusarium graminearum	FGSG_00056
4127	1	Trichoderma reesei	Trire2_105763
4128	1	Sclerotinia sclerotiorum	SS1G_04393.1
4129	1	Trichoderma reesei	Trire2_107347
4130	1	Botrytis cinerea	BC1G_08357.1
4131	1	Fusarium graminearum	FGSG_03058
4132	1	Fusarium graminearum	FGSG_02840
4133	1	Phytophthora infestans	PITG_14469
4134	1	Puccinia graminis	PGTG_12689
4135	1	Stagonospora nodorum	SNU10966.1
4136	1	Aspergillus nidulans	AN4381
4137	1	Pichia stipitis	Picst3_33929
4138	1	Ustilago maydis	UM01598.1
4139	1	Puccinia graminis	PGTG_17132
4140	1	Fusarium graminearum	FGSG_08402
4141	1	Magnaporthe grisea	MGG_09182
4142	1	Aspergillus nidulans	AN11069
4143	1	Fusarium graminearum	FGSG_02021
4144	1	Trichoderma reesei	Trire2_122975
4145	1	Puccinia graminis	PGTG_06483
4146	1	Coprinus cinereus	CC1G_08445.1
4147	1	Aspergillus nidulans	AN10699
4148	1	Neurospora crassa	NCU05048
4149	1	Phanerochaete chrysosporium	Phchr1_6895
4150	1	Phytophthora ramorum	PHR76182
4151	1	Aspergillus fumigatus	Afu6g09560
4152	1	Puccinia graminis	PGTG_07276
4153	1	Puccinia graminis	PGTG_08071
4154	1	Sclerotinia sclerotiorum	SS1G_09308.1
4155	1	Yarrowia lipolytica	XP_504025.1
4156	1	Chaetomium globosum	CHG02839
4157	1	Phycomyces blakesleeanus	Phybl1_73816
4158	1	Phytophthora infestans	PITG_12592
4159	1	Puccinia graminis	PGTG_15474
4160	1	Aspergillus fumigatus	Afu6g10310
4161	1	Puccinia graminis	PGTG_11405
4162	1	Aspergillus fumigatus	Afu6g10450
4163	1	Botrytis cinerea	BC1G_04885.1
4164	1	Puccinia graminis	PGTG_06517
4165	1	Stagonospora nodorum	SNU13622.1
4166	1	Magnaporthe grisea	MGG_14340
4167	1	Aspergillus fumigatus	Afu6g10840
4168	1	Laccaria bicolor	Lacbi1_294804
4169	1	Phanerochaete chrysosporium	Phchr1_2179
4170	1	Stagonospora nodorum	SNU05804.1
4171	1	Puccinia graminis	PGTG_17762
4172	1	Candida lusitaniae	CLUG_01496.1
4173	1	Candida lusitaniae	CLUG_03722.1
4174	1	Ustilago maydis	UM06440.1
4175	1	Phytophthora infestans	PITG_03626
4176	1	Magnaporthe grisea	MGG_01944
4177	1	Rhizopus oryzae	RO3G_05655.1
4178	1	Puccinia graminis	PGTG_18408
4179	1	Stagonospora nodorum	SNU07679.1
4180	1	Laccaria bicolor	Lacbi1_329700
4181	1	Coprinus cinereus	CC1G_04902.1
4182	1	Yarrowia lipolytica	XP_500774.1
4183	1	Puccinia graminis	PGTG_10143
4184	1	Phytophthora infestans	PITG_19099
4185	1	Magnaporthe grisea	MGG_07598
4186	1	Ustilago maydis	UM04893.1
4187	1	Puccinia graminis	PGTG_09967
4188	1	Ustilago maydis	UM05290.1
4189	1	Stagonospora nodorum	SNU08109.1
4190	1	Fusarium graminearum	FGSG_03829
4191	1	Neurospora crassa	NCU04542
4192	1	Aspergillus fumigatus	Afu6g14070
4193	1	Puccinia graminis	PGTG_15750
4194	1	Puccinia graminis	PGTG_12440
4195	1	Puccinia graminis	PGTG_00427
4196	1	Yarrowia lipolytica	XP_502968.1
4197	1	Aspergillus nidulans	AN9367
4198	1	Coprinus cinereus	CC1G_06898.1
4199	1	Schizosaccharomyces pombe	NP_595513.1
4200	1	Chaetomium globosum	CHG09312
4201	1	Pichia stipitis	Picst3_76547
4202	1	Magnaporthe grisea	MGG_09810
4203	1	Phytophthora sojae	PHS142200
4204	1	Aspergillus fumigatus	Afu6g14570
4205	1	Chaetomium globosum	CHG06677
4206	1	Stagonospora nodorum	SNU04521.1
4207	1	Batrachochytrium dendrobatidis	BDEG_06485
4208	1	Coprinus cinereus	CC1G_01683.1
4209	1	Candida albicans	orf19.6329
4210	1	Phytophthora ramorum	PHR80803
4211	1	Puccinia graminis	PGTG_05228
4212	1	Aspergillus fumigatus	Afu7g00310
4213	1	Botrytis cinerea	BC1G_14950.1
4214	1	Postia placenta	Pospl1_113418
4215	1	Stagonospora nodorum	SNU03747.1
4216	1	Aspergillus fumigatus	Afu7g00500
4217	1	Aspergillus fumigatus	Afu7g00580
4218	1	Fusarium graminearum	FGSG_05947
4219	1	Phanerochaete chrysosporium	Phchr1_3234
4220	1	Coprinus cinereus	CC1G_09793.1
4221	1	Fusarium graminearum	FGSG_08094
4222	1	Chaetomium globosum	CHG05056
4223	1	Candida lusitaniae	CLUG_01115.1
4224	1	Coccidioides immitis	CIMG_07839.2
4225	1	Neurospora crassa	NCU07198
4226	1	Magnaporthe grisea	MGG_08451
4227	1	Fusarium graminearum	FGSG_04535
4228	1	Aspergillus nidulans	AN1561
4229	1	Phytophthora infestans	PITG_06816
4230	1	Sclerotinia sclerotiorum	SS1G_05802.1
4231	1	Sclerotinia sclerotiorum	SS1G_04618.1
4232	1	Postia placenta	Pospl1_94398
4233	1	Aspergillus fumigatus	Afu7g01630
4234	1	Phycomyces blakesleeanus	Phybl1_60596
4235	1	Rhizopus oryzae	RO3G_11846.1
4236	1	Magnaporthe grisea	MGG_08933
4237	1	Botrytis cinerea	BC1G_01479.1
4238	1	Postia placenta	Pospl1_129845
4239	1	Puccinia graminis	PGTG_15436
4240	1	Laccaria bicolor	Lacbi1_321425
4241	1	Coprinus cinereus	CC1G_11338.1
4242	1	Puccinia graminis	PGTG_08909
4243	1	Phytophthora infestans	PITG_16191
4244	1	Magnaporthe grisea	MGG_02841
4245	1	Neurospora crassa	NCU04882
4246	1	Aspergillus nidulans	AN8500
4247	1	Fusarium graminearum	FGSG_04563
4248	1	Phytophthora ramorum	PHR82692
4249	1	Laccaria bicolor	Lacbi1_294886
4250	1	Aspergillus fumigatus	Afu7g05170
4251	1	Laccaria bicolor	Lacbi1_322684
4252	1	Stagonospora nodorum	SNU16242.1
4253	1	Candida lusitaniae	CLUG_04267.1
4254	1	Aspergillus fumigatus	Afu7g06000
4255	1	Sclerotinia sclerotiorum	SS1G_06412.1
4256	1	Encephalitozoon cuniculi	NP_584810.1
4257	1	Aspergillus nidulans	AN3248
4258	1	Postia placenta	Pospl1_126219
4259	1	Ustilago maydis	UM06113.1
4260	1	Ustilago maydis	UM03225.1
4261	1	Phanerochaete chrysosporium	Phchr1_6651
4262	1	Trichoderma reesei	Trire2_32293
4263	1	Fusarium graminearum	FGSG_13510
4264	1	Aspergillus nidulans	AN6950
4265	1	Phytophthora infestans	PITG_03525
4266	1	Coprinus cinereus	CC1G_04359.1
4267	1	Stagonospora nodorum	SNU10825.1
4268	1	Botrytis cinerea	BC1G_14898.1
4269	1	Ustilago maydis	UM02297.1
4270	1	Puccinia graminis	PGTG_06677
4271	1	Phytophthora sojae	PHS137881
4272	1	Chaetomium globosum	CHG02666
4273	1	Stagonospora nodorum	SNU03111.1
4274	1	Phytophthora sojae	PHS136243
4275	1	Aspergillus fumigatus	Afu8g00640
4276	1	Phanerochaete chrysosporium	Phchr1_28045
4277	1	Ustilago maydis	UM04040.1
4278	1	Aspergillus fumigatus	Afu8g00710
4279	1	Chaetomium globosum	CHG04069
4280	1	Stagonospora nodorum	SNU00001.1
4281	1	Fusarium graminearum	FGSG_08505
4282	1	Sclerotinia sclerotiorum	SS1G_09163.1
4283	1	Sporobolomyces roseus	Sporo1_26777
4284	1	Phanerochaete chrysosporium	Phchr1_1660
4285	1	Magnaporthe grisea	MGG_07367
4286	1	Magnaporthe grisea	MGG_00052
4287	1	Sporobolomyces roseus	Sporo1_26629
4288	1	Magnaporthe grisea	MGG_07960
4289	1	Chaetomium globosum	CHG04436
4290	1	Aspergillus fumigatus	Afu8g01080
4291	1	Coccidioides immitis	CIMG_00451.2
4292	1	Candida albicans	orf19.876
4293	1	Yarrowia lipolytica	XP_504707.1
4294	1	Stagonospora nodorum	SNU02495.1
4295	1	Ustilago maydis	UM05439.1
4296	1	Magnaporthe grisea	MGG_11525
4297	1	Saccharomyces cerevisiae	NP_014890.1
4298	1	Aspergillus fumigatus	Afu8g01600
4299	1	Aspergillus fumigatus	Afu8g01610
4300	1	Puccinia graminis	PGTG_15537
4301	1	Laccaria bicolor	Lacbi1_308245
4302	1	Cryptococcus neoformans	XP_569918.1
4303	1	Aspergillus fumigatus	Afu8g01620
4304	1	Phycomyces blakesleeanus	Phybl1_59175
4305	1	Postia placenta	Pospl1_103793
4306	1	Fusarium graminearum	FGSG_12214
4307	1	Fusarium graminearum	FGSG_02154
4308	1	Ustilago maydis	UM05020.1
4309	1	Botrytis cinerea	BC1G_08580.1
4310	1	Laccaria bicolor	Lacbi1_291963
4311	1	Sclerotinia sclerotiorum	SS1G_10768.1
4312	1	Phycomyces blakesleeanus	Phybl1_70646
4313	1	Fusarium graminearum	FGSG_13970
4314	1	Stagonospora nodorum	SNU08601.1
4315	1	Puccinia graminis	PGTG_06533
4316	1	Fusarium graminearum	FGSG_08142
4317	1	Laccaria bicolor	Lacbi1_306291
4318	1	Saccharomyces cerevisiae	NP_013489.1
4319	1	Magnaporthe grisea	MGG_13270
4320	1	Phycomyces blakesleeanus	Phybl1_66162
4321	1	Phytophthora ramorum	PHR86812
4322	1	Sporobolomyces roseus	Sporo1_33010
4323	1	Neurospora crassa	NCU09224
4324	1	Chaetomium globosum	CHG07920
4325	1	Laccaria bicolor	Lacbi1_324685
4326	1	Ustilago maydis	UM06041.1
4327	1	Stagonospora nodorum	SNU13122.1
4328	1	Fusarium graminearum	FGSG_13319
4329	1	Cryptococcus neoformans	XP_568925.1
4330	1	Candida lusitaniae	CLUG_04315.1
4331	1	Puccinia graminis	PGTG_08892
4332	1	Postia placenta	Pospl1_106181
4333	1	Ustilago maydis	UM03744.1
4334	1	Phytophthora sojae	PHS137691
4335	1	Stagonospora nodorum	SNU07340.1
4336	1	Coprinus cinereus	CC1G_06382.1
4337	1	Schizosaccharomyces pombe	NP_595399_2
4338	1	Yarrowia lipolytica	XP_503338.1
4339	1	Cryptococcus neoformans	XP_570372.1
4340	1	Phytophthora infestans	PITG_17792
4341	1	Fusarium graminearum	FGSG_02338
4342	1	Puccinia graminis	PGTG_16174
4343	1	Stagonospora nodorum	SNU01159.1
4344	1	Batrachochytrium dendrobatidis	BDEG_01441
4345	1	Neurospora crassa	NCU07194
4346	1	Phytophthora ramorum	PHR82238
4347	1	Magnaporthe grisea	MGG_08650
4348	1	Magnaporthe grisea	MGG_05538
4349	1	Aspergillus fumigatus	Afu8g06430
4350	1	Botrytis cinerea	BC1G_16035.1
4351	1	Pichia stipitis	Picst3_29331
4352	1	Phytophthora infestans	PITG_13625
4353	1	Coprinus cinereus	CC1G_02761.1
4354	1	Phytophthora sojae	PHS134359
4355	1	Chaetomium globosum	CHG06912
4356	1	Aspergillus nidulans	AN7987
4357	1	Coprinus cinereus	CC1G_04201.1
4358	1	Aspergillus fumigatus	Afu8g06785
4359	1	Aspergillus fumigatus	Afu8g06790
4360	1	Phanerochaete chrysosporium	Phchr1_5471
4361	1	Fusarium graminearum	FGSG_03442
4362	1	Puccinia graminis	PGTG_07550
4363	1	Magnaporthe grisea	MGG_10622
4364	1	Chaetomium globosum	CHG08552
4365	1	Stagonospora nodorum	SNU03121.1
4366	1	Candida albicans	orf19.4481
4367	1	Botrytis cinerea	BC1G_11606.1
4368	1	Phycomyces blakesleeanus	Phybl1_63571
4369	1	Chaetomium globosum	CHG06924
4370	1	Stagonospora nodorum	SNU12630.1
4371	1	Puccinia graminis	PGTG_12672
4372	1	Magnaporthe grisea	MGG_05465
4373	1	Botrytis cinerea	BC1G_14014.1
4374	1	Phytophthora sojae	PHS141697
4375	1	Cryptococcus neoformans	XP_572752.1
4376	1	Coprinus cinereus	CC1G_03258.1
4377	1	Chaetomium globosum	CHG02007
4378	1	Sclerotinia sclerotiorum	SS1G_09091.1
4379	1	Fusarium graminearum	FGSG_06076
4380	1	Magnaporthe grisea	MGG_01597
4381	1	Laccaria bicolor	Lacbi1_312251
4382	1	Puccinia graminis	PGTG_06602
4383	1	Puccinia graminis	PGTG_10910
4384	1	Fusarium graminearum	FGSG_11225
4385	1	Chaetomium globosum	CHG03185
4386	1	Aspergillus nidulans	AN0230
4387	1	Sporobolomyces roseus	Sporo1_12236
4388	1	Ustilago maydis	UM00715.1
4389	1	Stagonospora nodorum	SNU04338.1
4390	1	Ustilago maydis	UM05914.1
4391	1	Neurospora crassa	NCU01947
4392	1	Stagonospora nodorum	SNU07397.1
4393	1	Laccaria bicolor	Lacbi1_324687
4394	1	Batrachochytrium dendrobatidis	BDEG_01275
4395	1	Stagonospora nodorum	SNU11050.1
4396	1	Puccinia graminis	PGTG_09644
4397	1	Cryptococcus neoformans	XP_570621.1
4398	1	Puccinia graminis	PGTG_01875
4399	1	Magnaporthe grisea	MGG_08946
4400	1	Coprinus cinereus	CC1G_10205.1
4401	1	Puccinia graminis	PGTG_09340
4402	1	Magnaporthe grisea	MGG_03503
4403	1	Neurospora crassa	NCU07324
4404	1	Magnaporthe grisea	MGG_09021
4405	1	Magnaporthe grisea	MGG_05037
4406	1	Magnaporthe grisea	MGG_00394
4407	1	Postia placenta	Pospl1_98747
4408	1	Puccinia graminis	PGTG_04432
4409	1	Aspergillus nidulans	AN0457
4410	1	Magnaporthe grisea	MGG_04343
4411	1	Coprinus cinereus	CC1G_05563.1
4412	1	Coccidioides immitis	CIMG_08488.2
[truncated: 5,149 more rows]
