# Supplementary material for: Compositions of fungal secretomes indicate a greater impact of phylogenetic history than lifestyle adaptation
Source: BMC Genomics. 2014 Aug 27;15(1):722. doi: 10.1186/1471-2164-15-722 (PMC4161775; doi:10.1186/1471-2164-15-722)
Supplement: Supplementary file 4 — Additional file 4: Occurrence of protein clusters, InterPro domains, molecular function GO terms and biological process GO terms in phylogenetic and lifestyle groups. Protein clusters (A, B), InterPro domains (C, D), molecular function GO terms (E, F) and biological process GO terms (G, H) that have at least one member protein in each species of various defined phylogenetic (A, C, E, G) or lifestyle (B, D, F, H) groups but none in species outside these groups. (XLS 188 KB) [file 12864_2014_6423_MOESM4_ESM.xls]

## Sheet: 4A. protein cluster taxonomy
Additional file 4A. Protein clusters present exclusively in all species of a given phylogenetic lineage
protein cluster is found in all	excluding	number of species	protein clusters affected	protein cluster	members	InterPro domain	description	GO molecular function	description	GO biological process	description
species	none	36	0
species	Oomycota	33	0
species	E. cuniculi	35	2	16	109	IPR012335	Thioredoxin fold	GO:0015035	protein disulfide oxidoreductase activity	GO:0045454	cell redox homeostasis
						IPR013766	Thioredoxin domain			GO:0006662	glycerol ether metabolic process
						IPR006662	Thioredoxin-related
				37	61			GO:0005524	ATP binding
Mycota	Oomycota & E. cuniculi	32	0
Ascomycota	all others	21	0
Pezizomycotina	all others	11	1	240	14
Saccharomycotina	all others	9	1	320	11
Taphrinomycotina	all others	1	2	676	5					GO:0007155	cell adhesion
				1282	3
Basidiomycota	all others	8	1	190	18
Agaricomycotina	all others	5	1	623	6			GO:0003676	nucleic acid binding	GO:0006308	DNA catabolic process
								GO:0004519	endonuclease activity
Pucciniomycotina	all others	2	5	570	6	IPR013781	Glycoside hydrolase, catalytic core			GO:0005975	carbohydrate metabolic process
				748	5
				1264	3	IPR003172	MD-2-related lipid-recognition
				1513	2	IPR013781	Glycoside hydrolase, catalytic core	GO:0004553	hydrolase activity, hydrolyzing O-glycosyl compounds	GO:0005975	carbohydrate metabolic process
				1971	2			GO:0010181	FMN binding
								GO:0016491	oxidoreductase activity
Ustilaginomycotina	all others	1	12	908	4
				1208	3
				1226	3
				1294	3
				1436	2
				1571	2
				1739	2
				1774	2	IPR002035	von Willebrand factor, type A
				1881	2
				1895	2
				1899	2
				2398	2
Zygomycota	all others	2	37	209	16	IPR014867	Spore coat protein CotH
				270	13
				334	11	IPR002482	Peptidoglycan-binding LysM
				405	9
				470	7	IPR014867	Spore coat protein CotH
				500	7
				643	5
				655	5
				663	5
				725	5
				756	5
				773	4	IPR009007	Peptidase aspartic, catalytic	GO:0004190	aspartic-type endopeptidase activity
				782	4
				816	4
				843	4
				989	3
				1007	3			GO:0016810	hydrolase activity, acting on carbon-nitrogen (but not peptide) bonds	GO:0005975	carbohydrate metabolic process
				1112	3
				1115	3
				1122	3	IPR002482	Peptidoglycan-binding LysM			GO:0016998	cell wall macromolecule catabolic process
				1150	3
				1183	3
				1275	3
				1316	3
				1330	3
				1534	2
				1568	2	IPR000757	Glycoside hydrolase, family 16	GO:0004553	hydrolase activity, hydrolyzing O-glycosyl compounds	GO:0005975	carbohydrate metabolic process
						IPR013320	Concanavalin A-like lectin/glucanase, subgroup
				1668	2	IPR005151	Peptidase S41	GO:0008236	serine-type peptidase activity
				1702	2
				1832	2	IPR008972	Cupredoxin	GO:0005507	copper ion binding
						IPR011707	Multicopper oxidase, type 3
				1933	2
				2077	2
				2079	2					GO:0000079	regulation of cyclin-dependent protein serine/threonine kinase activity
				2082	2	IPR015813	Pyruvate/Phosphoenolpyruvate kinase, catalytic core	GO:0004474	malate synthase activity	GO:0006097	glyoxylate cycle
										GO:0006099	tricarboxylic acid cycle
				2177	2	IPR000909	Phosphatidylinositol-specific phospholipase C, X region	GO:0008081	phosphoric diester hydrolase activity	GO:0006629	lipid metabolic process
				2270	2	IPR002125	CMP/dCMP deaminase, zinc-binding	GO:0008270	zinc ion binding
								GO:0016787	hydrolase activity
				2311	2
Chytridiomycota	all others	1	33	13	118
				20	87
				100	31
				142	23	IPR009007	Peptidase aspartic, catalytic	GO:0004190	aspartic-type endopeptidase activity
				229	15
				249	14
				401	9
				404	9
				440	8
				453	8	IPR005151	Peptidase S41	GO:0008236	serine-type peptidase activity
				548	7
				600	6
				854	4
				878	4
				914	4
				923	4
				1146	3
				1303	3
				1404	2
				1486	2
				1492	2
				1526	2
				1602	2
				1621	2
				1793	2
				1797	2
				1948	2
				1983	2
				2083	2
				2095	2
				2096	2
				2113	2
				2136	2
Microsporidia (E. cuniculi)	all others	1	3	340	11
				760	5
				2333	2
Oomycota	Mycota	3	176	6	144
				14	115
				28	69
				30	66	IPR014044	SCP-like extracellular
				32	63
				44	53					GO:0006952	defense response
										GO:0009405	pathogenesis
				49	48
				50	48
				80	35	IPR008922	Di-copper centre-containing	GO:0016491	oxidoreductase activity
						IPR002227	Tyrosinase	GO:0046872	metal ion binding
				82	34					GO:0005975	carbohydrate metabolic process
				96	31
				109	29
				125	26	IPR001148	Carbonic anhydrase, eukaryotic
				133	25	IPR001736	Phospholipase D/Transphosphatidylase	GO:0003824	catalytic activity
				147	22
				151	22	IPR002350	Proteinase inhibitor I1, Kazal
						IPR011497	Protease inhibitor, Kazal-type
				154	22	IPR000742	EGF-like, type 3
						IPR013111	EGF, extracellular
				161	21	IPR003609	Apple-like
				162	21			GO:0003824	catalytic activity
				163	21
				169	20
				178	20
				211	16
				214	16	IPR013781	Glycoside hydrolase, catalytic core	GO:0004348	glucosylceramidase activity	GO:0005975	carbohydrate metabolic process
										GO:0006665	sphingolipid metabolic process
				218	16
				219	16
				224	15			GO:0004553	hydrolase activity, hydrolyzing O-glycosyl compounds	GO:0030245	cellulose catabolic process
				225	15
				228	15
				239	14	IPR000668	Peptidase C1A, papain C-terminal	GO:0008234	cysteine-type peptidase activity
				245	14
				246	14	IPR004302	Chitin-binding, domain 3
				256	14
				257	14
				262	13
				269	13
				276	13	IPR014718	Glycoside hydrolase-type carbohydrate-binding, subgroup	GO:0016853	isomerase activity	GO:0005975	carbohydrate metabolic process
								GO:0030246	carbohydrate binding
				285	13
				300	12
				319	12
				321	11
				322	11					GO:0005975	carbohydrate metabolic process
				342	11
				343	11
				352	10
				356	10
				367	10
				368	10
				377	10
				386	9			GO:0003723	RNA binding
								GO:0033897	ribonuclease T2 activity
				402	9			GO:0008081	phosphoric diester hydrolase activity	GO:0006629	lipid metabolic process
				409	9
				413	9	IPR001087	Lipolytic enzyme, G-D-S-L
						IPR013831	Esterase, SGNH hydrolase-type, subgroup
				421	9
				452	8
				455	8	IPR015943	WD40/YVTN repeat-like
				459	8			GO:0016757	transferase activity, transferring glycosyl groups
				461	8
				466	8
				471	7
				476	7			GO:0008378	galactosyltransferase activity	GO:0006486	protein glycosylation
				479	7
				481	7
				510	7
				520	7	IPR005532	Sulphate-modifying factor-like
				529	7					GO:0006952	defense response
										GO:0009405	pathogenesis
				531	7	IPR000719	Protein kinase, core	GO:0005524	ATP binding
				534	7
				544	7
				547	7	IPR002350	Proteinase inhibitor I1, Kazal
				580	6
				582	6
				598	6	IPR002350	Proteinase inhibitor I1, Kazal
				603	6					GO:0015074	DNA integration
				610	6
				622	6			GO:0003824	catalytic activity
				628	6
				633	6			GO:0010181	FMN binding
								GO:0016491	oxidoreductase activity
				653	5	IPR004843	Metallophosphoesterase
				689	5
				723	5	IPR013819	Lipoxygenase, C-terminal	GO:0016702	oxidoreductase activity, acting on single donors with incorporation of molecular oxygen, incorporation of two atoms of oxygen
								GO:0046872	metal ion binding
				729	5
				745	5
				788	4
				798	4
				812	4	IPR000008	C2 calcium-dependent membrane targeting	GO:0005509	calcium ion binding
						IPR011992	EF-Hand type
						IPR009543	Vacuolar protein sorting-associated protein
				829	4			GO:0016773	phosphotransferase activity, alcohol group as acceptor	GO:0005975	carbohydrate metabolic process
				852	4
				853	4	IPR000254	Cellulose-binding region, fungal	GO:0004553	hydrolase activity, hydrolyzing O-glycosyl compounds	GO:0005975	carbohydrate metabolic process
								GO:0030248	cellulose binding
				875	4					GO:0006952	defense response
										GO:0009405	pathogenesis
				893	4	IPR005135	Endonuclease/exonuclease/phosphatase
				899	4
				905	4
				922	4			GO:0004623	phospholipase A2 activity	GO:0016042	lipid catabolic process
								GO:0005509	calcium ion binding
				935	4
				938	4	IPR000569	HECT	GO:0004842	ubiquitin-protein transferase activity
						IPR001876	Zinc finger, RanBP2-type	GO:0008270	zinc ion binding
				942	4
				944	4			GO:0003676	nucleic acid binding	GO:0006308	DNA catabolic process
								GO:0004519	endonuclease activity
				945	4	IPR000297	Peptidyl-prolyl cis-trans isomerase, PpiC-type	GO:0003755	peptidyl-prolyl cis-trans isomerase activity	GO:0006457	protein folding
				948	4
				949	4
				953	4
				974	3
				979	3	IPR003137	Protease-associated PA
				992	3	IPR011042	Six-bladed beta-propeller, TolB-like
						IPR013658	SMP-30/Gluconolaconase/LRE-like region
				994	3	IPR001199	Cytochrome b5	GO:0020037	heme binding
				995	3	IPR011990	Tetratricopeptide-like helical
				997	3	IPR000209	Peptidase S8 and S53, subtilisin, kexin, sedolisin	GO:0004252	serine-type endopeptidase activity
				1002	3
				1012	3
				1021	3
				1029	3	IPR012913	Glucosidase II beta subunit-like
				1030	3	IPR012913	Glucosidase II beta subunit-like
				1031	3
				1034	3	IPR008753	Peptidase M13	GO:0004222	metalloendopeptidase activity
				1054	3
				1071	3	IPR004843	Metallophosphoesterase	GO:0003993	acid phosphatase activity
								GO:0046872	metal ion binding
				1074	3
				1082	3
				1087	3			GO:0004531	deoxyribonuclease II activity
				1089	3			GO:0008270	zinc ion binding
				1105	3	IPR004843	Metallophosphoesterase	GO:0003993	acid phosphatase activity
								GO:0046872	metal ion binding
				1114	3
				1118	3
				1121	3
				1132	3	IPR006620	Prolyl 4-hydroxylase, alpha subunit	GO:0005506	iron ion binding
								GO:0031418	L-ascorbic acid binding
				1137	3	IPR000719	Protein kinase, core	GO:0004674	protein serine/threonine kinase activity
								GO:0005524	ATP binding
								GO:0046872	metal ion binding
				1139	3
				1143	3	IPR011990	Tetratricopeptide-like helical
						IPR013026	Tetratricopeptide region
				1145	3
				1154	3
				1161	3	IPR000719	Protein kinase, core	GO:0004674	protein serine/threonine kinase activity
								GO:0005524	ATP binding
				1163	3	IPR003961	Fibronectin, type III
				1179	3
				1181	3
				1184	3	IPR011990	Tetratricopeptide-like helical
						IPR013026	Tetratricopeptide region
				1187	3			GO:0008484	sulfuric ester hydrolase activity
				1203	3			GO:0005525	GTP binding	GO:0007264	small GTPase mediated signal transduction
				1205	3	IPR001223	Glycoside hydrolase, family 18, catalytic domain			GO:0005975	carbohydrate metabolic process
						IPR013781	Glycoside hydrolase, catalytic core
				1209	3					GO:0006952	defense response
										GO:0009405	pathogenesis
				1211	3	IPR004843	Metallophosphoesterase	GO:0016787	hydrolase activity	GO:0009166	nucleotide catabolic process
						IPR008334	5'-Nucleotidase, C-terminal
				1213	3
				1217	3	IPR002350	Proteinase inhibitor I1, Kazal
				1218	3
				1227	3			GO:0008889	glycerophosphodiester phosphodiesterase activity	GO:0006071	glycerol metabolic process
										GO:0006629	lipid metabolic process
				1234	3	IPR001506	Peptidase M12A, astacin	GO:0004222	metalloendopeptidase activity
						IPR006026	Peptidase, metallopeptidases	GO:0008270	zinc ion binding
				1244	3			GO:0008242	omega peptidase activity	GO:0006541	glutamine metabolic process
				1245	3					GO:0006952	defense response
										GO:0009405	pathogenesis
				1251	3
				1254	3
				1256	3			GO:0016747	transferase activity, transferring acyl groups other than amino-acyl groups
				1261	3	IPR011990	Tetratricopeptide-like helical
						IPR013026	Tetratricopeptide region
				1271	3	IPR015943	WD40/YVTN repeat-like
				1276	3
				1277	3	IPR011989	Armadillo-like helical
				1296	3	IPR009091	Regulator of chromosome condensation/beta-lactamase-inhibitor protein II
				1298	3
				1305	3
				1309	3
				1311	3
				1318	3
				1322	3
				1326	3	IPR001932	Protein phosphatase 2C-related	GO:0004722	protein serine/threonine phosphatase activity	GO:0006470	protein dephosphorylation
						IPR014045	Protein phosphatase 2C, N-terminal	GO:0046872	metal ion binding
				1343	3
				1346	3
				1350	3
				1351	3
				1353	3
				1356	3	IPR001506	Peptidase M12A, astacin	GO:0004222	metalloendopeptidase activity
						IPR006026	Peptidase, metallopeptidases	GO:0008270	zinc ion binding
				1357	3
				1359	3
				1361	3
				1369	3
				1377	3	IPR005135	Endonuclease/exonuclease/phosphatase
				1385	3
				1387	3

## Sheet: 4B. protein cluster lifestyle
Additional file 4B. Protein clusters present exclusively in all species of a given lifestyle
protein cluster is found in all	excluding	number of species	protein clusters affected	protein cluster	members	InterPro domain	description	GO molecular function	description	GO biological process	description
species	none	36	0
saprophytes	all others	15	0
animal pathogens	all others	8	0
animal pathogens	all others plus E. cuniculi	7	0
plant pathogens	all others	11	0
plant pathogens	all others plus Puccinia graminis	10	0
plant pathogens	all others plus Oomycota	8	0
plant pathogens	all others plus Oo plus Puccinia	7	0
animal pathogens in Ascomycota	all others	5	0
plant pathogens in Ascomycota	all others	6	0
plant pathogens in Pezizomycotina	all others	5	1	469	7
saprophytes in Ascomycota	all others	10	0
saprophytes in Pezizomycotina	all others	4	0
saprophytes in Saccharomycotina	all others	5	0
saprophytes in Basidiomycota	all others	4	0
saprophytes in Agaricomycotina	all others	3	2	592	6			GO:0008236	serine-type peptidase activity
				710	5
polyphagous (Rhizopus oryzae)	all others	1	40	341	11
				416	9
				422	9	IPR002492	Transposase, Tc1/Tc3	GO:0003677	DNA binding	GO:0006313	transposition, DNA-mediated
								GO:0004803	transposase activity	GO:0015074	DNA integration
				439	8
				639	5	IPR002482	Peptidoglycan-binding LysM			GO:0016998	cell wall macromolecule catabolic process
				803	4
				947	4
				958	4
				968	4
				1017	3
				1085	3	IPR002938	Monooxygenase, FAD-binding	GO:0016491	oxidoreductase activity
						IPR003042	Aromatic-ring hydroxylase
				1232	3
				1293	3
				1295	3
				1384	3
				1394	3
				1459	2
				1465	2
				1631	2	IPR009038	GOLD			GO:0006810	transport
				1641	2	IPR000782	Beta-Ig-H3/fasciclin
				1682	2
				1689	2
				1800	2
				1818	2
				1890	2
				1932	2
				1950	2
				1985	2
				2091	2
				2134	2
				2139	2	IPR000477	RNA-directed DNA polymerase (reverse transcriptase)	GO:0003723	RNA binding
						IPR015706	RNA-directed DNA polymerase (reverse transcriptase), related	GO:0003964	RNA-directed DNA polymerase activity
				2148	2
				2160	2
				2170	2
				2226	2
				2280	2
				2318	2
				2410	2
				2412	2
				2413	2
EcM	all others	1	60	451	8
				507	7
				521	7			GO:0046872	metal ion binding	GO:0006801	superoxide metabolic process
										GO:0055114	oxidation-reduction process
				522	7
				701	5
				830	4
				859	4
				928	4
				929	4
				934	4	IPR004314	Protein of unknown function DUF239, plant
				936	4
				951	4
				1098	3
				1152	3	IPR004253	Protein of unknown function DUF231, plant
				1224	3
				1258	3
				1272	3
				1273	3
				1286	3
				1310	3
				1325	3
				1349	3
				1352	3
				1373	3
				1374	3
				1376	3
				1403	2
				1416	2
				1585	2
				1608	2			GO:0016787	hydrolase activity
				1654	2
				1734	2
				1769	2
				1777	2
				1810	2
				1831	2			GO:0003676	nucleic acid binding
				1889	2
				1940	2
				1999	2
				2060	2
				2064	2
				2070	2
				2097	2
				2106	2
				2179	2
				2191	2
				2220	2
				2232	2
				2259	2
				2273	2
				2275	2
				2297	2
				2302	2
				2305	2
				2316	2
				2320	2
				2352	2			GO:0004933	mating-type a-factor pheromone receptor activity
				2354	2
				2357	2
				2358	2
obligate biotroph (Puccinia graminis)	all others	1	233	179	20
				180	20
				212	16
				288	13
				312	12
				507	7
				521	7			GO:0046872	metal ion binding	GO:0006801	superoxide metabolic process
										GO:0055114	oxidation-reduction process
				522	7
				557	6
				560	6			GO:0003824	catalytic activity
				607	6
				608	6
				609	6
				616	6
				618	6
				632	6
				641	5
				647	5
				682	5	IPR013785	Aldolase-type TIM barrel	GO:0004553	hydrolase activity, hydrolyzing O-glycosyl compounds	GO:0005975	carbohydrate metabolic process
				698	5	IPR001424	Superoxide dismutase, copper/zinc binding	GO:0046872	metal ion binding	GO:0006801	superoxide metabolic process
										GO:0055114	oxidation-reduction process
				703	5
				715	5
				720	5
				726	5
				728	5
				732	5
				744	5
				747	5
				761	5
				776	4
				787	4
				791	4
				805	4
				817	4
				840	4
				844	4
				848	4			GO:0003676	nucleic acid binding
				858	4
				862	4	IPR000675	Cutinase	GO:0016787	hydrolase activity
				872	4
				907	4
				926	4
				927	4
				939	4
				940	4
				955	4
				957	4
				964	4
				1027	3
				1041	3
				1078	3	IPR013785	Aldolase-type TIM barrel	GO:0004553	hydrolase activity, hydrolyzing O-glycosyl compounds	GO:0005975	carbohydrate metabolic process
				1083	3
				1099	3
				1113	3
				1119	3
				1124	3	IPR015943	WD40/YVTN repeat-like
				1127	3
				1133	3
				1155	3
				1159	3
				1167	3
				1174	3
				1192	3
				1198	3
				1200	3
				1222	3
				1240	3	IPR003337	Trehalose-phosphatase	GO:0003824	catalytic activity	GO:0005992	trehalose biosynthetic process
				1243	3			GO:0004601	peroxidase activity
								GO:0020037	heme binding
				1247	3
				1249	3
				1255	3
				1270	3
				1279	3
				1287	3
				1290	3
				1299	3
				1317	3
				1320	3
				1344	3
				1358	3
				1364	3
				1370	3
				1371	3
				1378	3
				1379	3
				1380	3
				1381	3
				1393	3
				1395	3
				1407	2
				1440	2
				1442	2			GO:0004806	triglyceride lipase activity	GO:0006629	lipid metabolic process
				1451	2
				1477	2
				1479	2
				1490	2
				1512	2
				1536	2	IPR013781	Glycoside hydrolase, catalytic core	GO:0008810	cellulase activity	GO:0006080	substituted mannan metabolic process
								GO:0016985	mannan endo-1,4-beta-mannosidase activity
				1576	2
				1577	2
				1601	2
				1611	2
				1613	2
				1615	2
				1620	2
				1635	2
				1637	2
				1640	2
				1643	2
				1644	2
				1645	2
				1671	2
				1683	2
				1685	2
				1705	2
				1706	2
				1721	2
				1724	2
				1745	2
				1756	2
				1782	2
				1783	2
				1787	2
				1803	2
				1807	2
				1817	2
				1834	2
				1848	2
				1851	2
				1858	2	IPR007112	Expansin 45, endoglucanase-like
				1864	2
				1866	2
				1874	2
				1878	2	IPR002925	Dienelactone hydrolase	GO:0016787	hydrolase activity
				1887	2
				1917	2
				1928	2
				1935	2
				1943	2	IPR001878	Zinc finger, CCHC-type	GO:0003676	nucleic acid binding
								GO:0008270	zinc ion binding
				1963	2					GO:0009103	lipopolysaccharide biosynthetic process
				1965	2
				1972	2
				1980	2
				1990	2
				1998	2
				2010	2
				2015	2
				2039	2
				2042	2	IPR001841	Zinc finger, RING-type	GO:0008270	zinc ion binding
						IPR013083	Zinc finger, RING/FYVE/PHD-type
				2047	2
				2054	2
				2055	2
				2058	2
				2080	2
				2085	2
				2088	2
				2107	2
				2112	2
				2114	2
				2119	2
				2122	2	IPR000330	SNF2-related	GO:0003677	DNA binding
						IPR014832	TnsA endonuclease C terminal	GO:0005524	ATP binding
				2125	2
				2126	2
				2128	2
				2130	2
				2135	2
				2138	2
				2142	2
				2146	2
				2188	2
				2192	2
				2194	2
				2212	2
				2222	2
				2223	2
				2228	2
				2229	2
				2230	2
				2240	2
				2242	2
				2243	2
				2245	2
				2250	2
				2252	2
				2253	2
				2256	2
				2260	2
				2271	2
				2278	2
				2285	2
				2286	2
				2287	2
				2296	2
				2309	2
				2319	2
				2321	2
				2322	2
				2323	2
				2325	2
				2331	2
				2334	2
				2338	2
				2339	2
				2343	2
				2346	2
				2347	2
				2350	2
				2351	2
				2353	2
				2355	2
				2356	2
				2359	2
				2364	2
				2365	2
				2367	2
				2368	2			GO:0000079	regulation of cyclin-dependent protein serine/threonine kinase activity
								GO:0006355	regulation of transcription, DNA-templated
				2369	2
				2371	2
				2374	2
				2376	2
				2378	2
				2387	2
				2392	2
				2397	2
				2400	2
				2402	2
				2403	2
				2404	2
				2405	2
				2406	2
				2408	2
				2409	2
				2411	2

## Sheet: 4C. InterPro domain taxonomy
Additional file 4C. InterPro domains present at least twice exclusively in all species of a given phylogenetic lineage
InterPro domain is found in all	excluding	number of species	InterPro domains affected	occurrences	InterPro domain	description
species	none	36	0
species	Oomycota	33	0
species	E. cuniculi	35	5	692	IPR013781	Glycoside hydrolase, catalytic core
				147	IPR012335	Thioredoxin fold
				119	IPR013766	Thioredoxin domain
				110	IPR006662	Thioredoxin-related
				61	IPR005788	Disulphide isomerase
Mycota	Oomycota & E. cuniculi	32	0
Ascomycota	all others	21	0
Pezizomycotina	all others	11	0
Saccharomycotina	all others	9	0
Taphrinomycotina	all others	1	0
Basidiomycota	all others	8	0
Agaricomycotina	all others	5	0
Pucciniomycotina	all others	2	0
Ustilaginomycotina	all others	1	0
Zygomycota	all others	2	2	23	IPR014867	Spore coat protein CotH
				4	IPR009033	Calreticulin/calnexin, P
Chytridiomycota	all others	1	0
Microsporidia (E. cuniculi)	all others	1	0
Oomycota	Mycota	3	12	31	IPR011497	Protease inhibitor, Kazal-type
				14	IPR000177	Apple
				8	IPR013103	Reverse transcriptase, RNA-dependent DNA polymerase
				7	IPR001876	Zinc finger, RanBP2-type
				5	IPR008753	Peptidase M13
				5	IPR005085	Carbohydrate binding family 25
				4	IPR000297	Peptidyl-prolyl cis-trans isomerase, PpiC-type
				4	IPR000569	HECT
				3	IPR001478	PDZ/DHR/GLGF
				3	IPR011001	Saposin-like
				3	IPR008138	Saposin-like type B, 2
				3	IPR007856	Saposin-like type B, 1

## Sheet: 4D. InterPro domain lifestyle
Additional file 4D. InterPro domains present at least twice exclusively in all species of a given lifestyle
InterPro domain is found in all	excluding	number of species	InterPro domains affected	occurrences	InterPro domain	description
species	none	36	0
saprophytes	all others	15	0
animal pathogens	all others	8	0
animal pathogens	all others plus E. cuniculi	7	0
plant pathogens	all others	11	0
plant pathogens	all others plus Puccinia graminis	10	0
plant pathogens	all others plus Oomycota	8	0
plant pathogens	all others plus Oo plus Puccinia	7	0
animal pathogens in Ascomycota	all others	5	0
plant pathogens in Ascomycota	all others	6	0
plant pathogens in Pezizomycotina	all others	5	0
saprophytes in Ascomycota	all others	10	0
saprophytes in Pezizomycotina	all others	4	0
saprophytes in Saccharomycotina	all others	5	0
saprophytes in Basidiomycota	all others	4	0
saprophytes in Agaricomycotina	all others	3	0
polyphagous (Rhizopus oryzae)	all others	1	1	2	IPR011611	Carbohydrate/purine kinase
EcM	all others	1	3	4	IPR004314	Protein of unknown function DUF239, plant
				3	IPR004253	Protein of unknown function DUF231, plant
				2	IPR013594	Dynein heavy chain, N-terminal region 1
obligate biotroph (Puccinia graminis)	all others	1	2	3	IPR000170	High potential iron-sulphur protein
				2	IPR014832	TnsA endonuclease C terminal

## Sheet: 4E. GO mol_func taxonomy
Additional file 4E. molecular function GOs present at least twice exclusively in all species of a given phylogenetic lineage
molecular function GO is found in all	excluding	number of species	molecular function GOs affected	occurrences	molecular function GO	description
species	none	36	3	468	GO:0046872	metal ion binding
				270	GO:0005524	ATP binding
				245	GO:0008270	zinc ion binding
species	Oomycota	33	0
species	E. cuniculi	35	5	1016	GO:0004553	hydrolase activity, hydrolyzing O-glycosyl compounds
				339	GO:0004252	serine-type endopeptidase activity
				216	GO:0030246	carbohydrate binding
				161	GO:0005509	calcium ion binding
				108	GO:0015035	protein disulfide oxidoreductase activity
Mycota	Oomycota & E. cuniculi	32	0
Ascomycota	all others	21	0
Pezizomycotina	all others	11	0
Saccharomycotina	all others	9	0
Taphrinomycotina	all others	1	0
Basidiomycota	all others	8	0
Agaricomycotina	all others	5	0
Pucciniomycotina	all others	2	0
Ustilaginomycotina	all others	1	0
Zygomycota	all others	2	1	2	GO:0004474	malate synthase activity
Chytridiomycota	all others	1	0
Microsporidia (E. cuniculi)	all others	1	0
Oomycota	Mycota	3	7	7	GO:0008378	galactosyltransferase activity
				5	GO:0004842	ubiquitin-protein transferase activity
				4	GO:0004602	glutathione peroxidase activity
				4	GO:0004869	cysteine-type endopeptidase inhibitor activity
				3	GO:0004531	deoxyribonuclease II activity
				3	GO:0004722	protein serine/threonine phosphatase activity
				3	GO:0008242	omega peptidase activity

## Sheet: 4F. GO mol_func lifestyle
Additional file 4F. molecular function GOs present at least twice exclusively in all species of a given lifestyle
molecular function GO is found in all	excluding	number of species	molecular function GOs affected	occurrences	molecular function GO	description
species	none	36	3	468	GO:0046872	metal ion binding
				270	GO:0005524	ATP binding
				245	GO:0008270	zinc ion binding
saprophytes	all others	15	0
animal pathogens	all others	8	0
animal pathogens	all others plus E. cuniculi	7	0
plant pathogens	all others	11	0
plant pathogens	all others plus Puccinia graminis	10	0
plant pathogens	all others plus Oomycota	8	0
plant pathogens	all others plus Oo plus Puccinia	7	0
animal pathogens in Ascomycota	all others	5	0
plant pathogens in Ascomycota	all others	6	0
plant pathogens in Pezizomycotina	all others	5	0
saprophytes in Ascomycota	all others	10	0
saprophytes in Pezizomycotina	all others	4	0
saprophytes in Saccharomycotina	all others	5	0
saprophytes in Basidiomycota	all others	4	0
saprophytes in Agaricomycotina	all others	3	0
polyphagous (Rhizopus oryzae)	all others	1	0
EcM	all others	1	1	2	GO:0004933	mating-type a-factor pheromone receptor activity
obligate biotroph (Puccinia graminis)	all others	1	0

## Sheet: 4G. GO biol_proc taxonomy
Additional file 4G. biological process GOs present at least twice exclusively in all species of a given phylogenetic lineage
molecular function GO is found in all	excluding	number of species	biological process GOs affected	occurrences	biological process GO	description
species	none	36	1	120	GO:0006457	protein folding
species	Oomycota	33	0
species	E. cuniculi	35	2	143	GO:0045454	cell redox homeostasis
				87	GO:0006662	glycerol ether metabolic process
Mycota	Oomycota & E. cuniculi	32	0
Ascomycota	all others	21	0
Pezizomycotina	all others	11	0
Saccharomycotina	all others	9	0
Taphrinomycotina	all others	1	11	8	GO:0046379	extracellular polysaccharide metabolic process
				4	GO:0007126	meiotic nuclear division
				4	GO:0044247	cellular polysaccharide catabolic process
				4	GO:0046475	glycerophospholipid catabolic process
				3	GO:0006531	aspartate metabolic process
				2	GO:0006490	oligosaccharide-lipid intermediate biosynthetic process
				2	GO:0009313	oligosaccharide catabolic process
				2	GO:0019477	L-lysine catabolic process
				2	GO:0031138	negative regulation of conjugation with cellular fusion
				2	GO:0034620	cellular response to unfolded protein
				2	GO:0070879	fungal-type cell wall beta-glucan metabolic process
Basidiomycota	all others	8	0
Agaricomycotina	all others	5	0
Pucciniomycotina	all others	2	0
Ustilaginomycotina	all others	1	0
Zygomycota	all others	2	2	2	GO:0006097	glyoxylate cycle
				2	GO:0009085	lysine biosynthetic process
Chytridiomycota	all others	1	0
Microsporidia (E. cuniculi)	all others	1	0
Oomycota	Mycota	3	2	13	GO:0007596	blood coagulation
				3	GO:0006541	glutamine metabolic process

## Sheet: 4H. GO biol_proc lifestyle
Additional file 4H. biological process GOs present at least twice exclusively in all species of a given lifestyle
biological process GO is found in all	excluding	number of species	biological process GOs affected	occurrences	biological process GO	description
species	none	36	1	120	GO:0006457	protein folding
saprophytes	all others	15	0
animal pathogens	all others	8	0
animal pathogens	all others plus E. cuniculi	7	0
plant pathogens	all others	11	0
plant pathogens	all others plus Puccinia graminis	10	0
plant pathogens	all others plus Oomycota	8	0
plant pathogens	all others plus Oo plus Puccinia	7	0
animal pathogens in Ascomycota	all others	5	0
plant pathogens in Ascomycota	all others	6	0
plant pathogens in Pezizomycotina	all others	5	0
saprophytes in Ascomycota	all others	10	0
saprophytes in Pezizomycotina	all others	4	0
saprophytes in Saccharomycotina	all others	5	0
saprophytes in Basidiomycota	all others	4	0
saprophytes in Agaricomycotina	all others	3	1	4	GO:0055129	L-proline biosynthetic process
polyphagous (Rhizopus oryzae)	all others	1	0
EcM	all others	1	0
obligate biotroph (Puccinia graminis)	all others	1	0
