# Supplementary material for: Compositions of fungal secretomes indicate a greater impact of phylogenetic history than lifestyle adaptation
Source: BMC Genomics. 2014 Aug 27;15(1):722. doi: 10.1186/1471-2164-15-722 (PMC4161775; doi:10.1186/1471-2164-15-722)
Supplement: Supplementary file 5 — Additional file 5: Contractions and expansions in protein clusters and InterPro term abundances in phylogenetic and lifestyle groups. Protein clusters (A, B), InterPro domains (C, D), molecular function GO terms (E, F) and biological process GO terms (G, H) with contractions or expansions exclusively in each species of various defined phylogenetic (A, C, E, G) or lifestyle (B, D, F, H) groups, irrespective of contractions or expansions in species outside these groups. (XLS 188 KB) [file 12864_2014_6423_MOESM5_ESM.xls]

## Sheet: 5A. contr exp prot cl phyl
Additional file 5A. Contractions and expansions of protein clusters by phylogeny
protein cluster is exclusively contracted/expanded in all	excluding	number of species	protein clusters affected	cluster	total species in cluster	total entries in cluster	median	contraction / expansion	InterPro domain	description	GO molecular function	description	GO biological process	description	remarks
species	none	36	0
species	Oomycota	33	0
species	E. cuniculi	35	0
Mycota	Oomycota & E. cuniculi	32	0
Ascomycota	all others	21	0
Pezizomycotina	all others	11	0
Saccharomycotina	all others	9	0
Taphrinomycotina	all others	1	0
Basidiomycota	all others	8	0
Agaricomycotina	all others	5	0
Pucciniomycotina	all others	2	0
Ustilaginomycotina	all others	1	0
Zygomycota	all others	2	1	102	22	31	1	expanded	IPR001540	Glycoside hydrolase, family 20	GO:0004563	beta-N-acetylhexosaminidase activity	GO:0005975	carbohydrate metabolic process
									IPR013781	Glycoside hydrolase, catalytic core
									IPR015883	Glycoside hydrolase, family 20, catalytic core
									IPR015882	Beta-N-acetylhexosaminidase-like
Chytridiomycota	all others	1	3	236	10	15	1	expanded			GO:0003676	nucleic acid binding	GO:0006308	DNA catabolic process
											GO:0004519	endonuclease activity
				388	7	9	1	expanded	IPR004843	Metallophosphoesterase
				261	1	13	1.5	expanded	IPR001002	Chitin-binding, type 1	GO:0008061	chitin binding
Microsporidia (E. cuniculi)	all others	1	0
Oomycota	Mycota	3	6	22	27	79	2	expanded	IPR013781	Glycoside hydrolase, catalytic core	GO:0004553	hydrolase activity, hydrolyzing O-glycosyl compounds	GO:0005975	carbohydrate metabolic process
				83	18	34	1	expanded			GO:0052861	glucan endo-1,3-beta-glucanase activity, C-3 substituted reducing group	GO:0016998	cell wall macromolecule catabolic process
											GO:0052862	glucan endo-1,4-beta-glucanase activity, C-3 substituted reducing group
				38	14	61	1	expanded	IPR001764	Glycoside hydrolase, family 3, N-terminal	GO:0004553	hydrolase activity, hydrolyzing O-glycosyl compounds	GO:0005975	carbohydrate metabolic process
									IPR002772	Glycoside hydrolase, family 3, C-terminal
				90	11	33	2	expanded	IPR004843	Metallophosphoesterase	GO:0003993	acid phosphatase activity
									IPR015914	Purple acid phosphatase, N-terminal	GO:0046872	metal ion binding
				8	10	129	2	expanded
				34	9	63	1	expanded	IPR001254	Peptidase S1 and S6, chymotrypsin/Hap	GO:0004252	serine-type endopeptidase activity
protein cluster is contracted/expanded in all	irrespective of	number of species	protein clusters affected	cluster	total species in cluster	total entries in cluster	median	contraction / expansion	InterPro domain	description	GO molecular function	description	GO biological process	description	remarks
species	none	36	0
species	Oomycota	33	0
species	E. cuniculi	35	0
Mycota	Oomycota & E. cuniculi	32	0
Ascomycota	all others	21	0
Pezizomycotina	all others	11	0
Saccharomycotina	all others	9	0
Taphrinomycotina	all others	1	3	12	33	120	3	contracted	IPR000209	Peptidase S8 and S53, subtilisin, kexin, sedolisin	GO:0004252	serine-type endopeptidase activity	GO:0043086	negative regulation of catalytic activity	also contracted in Bden, Agos, Umay, Cneo, Pchr and Lbic; expanded in Ylip, Fgra, Cimm and Ccin.
				11	28	121	4	contracted	IPR008972	Cupredoxin	GO:0005507	copper ion binding			also contracted in Bden, Klac, Dhan, Ylip and Pchr; expanded in Mory, Lbic and Ccin.
									IPR011707	Multicopper oxidase, type 3
									IPR011706	Multicopper oxidase, type 2
									IPR001117	Multicopper oxidase, type 1
				283	8	13	1	expanded			GO:0004067	asparaginase activity			also expanded in Scer.
Basidiomycota	all others	8	0
Agaricomycotina	all others	5	1	15	25	113	2	expanded							also expanded in Pgra, Umay and Zygomycota (Rory and Pbla).
Pucciniomycotina	all others	2	4	10	34	126	2.5	contracted in Sros, expanded in Pgra			GO:0004185	serine-type carboxypeptidase activity			also contracted in Pram, Bden, Rory, Cgla, Clus and Ncra; also expanded in Ylip, Fgra, Cimm, Afum, Sscl, Leotiomycetes (Bcin and Cneo) and Ppla.
				2	24	205	8.5	contracted	IPR002018	Carboxylesterase, type B					also contracted in Pinf, Bden, Dhan, Ncra, Cimm, Cneo and Pchr; expanded in Bcin and Snod.
				3	22	185	6.5	contracted			GO:0005506	iron ion binding			also contracted in Pinf, Klac, Psti and Cglo; expanded in Anid, Snod and Ppla.
											GO:0020037	heme binding
											GO:0016705	oxidoreductase activity, acting on paired donors, with incorporation or reduction of molecular oxygen
											GO:0004497	monooxygenase activity
				23	18	78	2.5	contracted in Sros, expanded in Pgra	IPR002509	Polysaccharide deacetylase	GO:0016810	hydrolase activity, acting on carbon-nitrogen (but not peptide) bonds	GO:0005975	carbohydrate metabolic process	also contracted in Afum, Umay and Cneo; also expanded in Fgra, Mory, Snod and Ccin.
Ustilaginomycotina	all others	1	16	12	33	120	3	contracted	IPR000209	Peptidase S8 and S53, subtilisin, kexin, sedolisin	GO:0004252	serine-type endopeptidase activity	GO:0043086	negative regulation of catalytic activity	also contracted in Bden, Spom, Agos, Cneo, Pchr and Lbic; expanded in Ylip, Fgra, Cimm and Ccin.
				15	25	113	2	expanded							also expanded in other Basidiomycota except Sros (Pgra, Cneo, Ppla, Pchr, Lbic and Ccin) and Zygomycota (Rory and Pbla).
				5	23	147	4	contracted	IPR012334	Pectin lyase fold	GO:0004650	polygalacturonase activity	GO:0005975	carbohydrate metabolic process	also contracted in Scer, Agos, Sordariomycetales (Ncra and Cglo) and Cneo; expanded in Oomycota (Psoj, Pram and Pinf), Rory and Leotiomycetes (Sscl and Bcin).
				9	20	128	3	contracted			GO:0005506	iron ion binding			also contracted in Zygomycota (Rory and Pbla), Clus, Ylip, Sscl and Pgra; expanded in Agaricomycetes except Lbic (Ppla, Pchr and Ccin).
											GO:0020037	heme binding
											GO:0016705	oxidoreductase activity, acting on paired donors, with incorporation or reduction of molecular oxygen
											GO:0004497	monooxygenase activity
				29	19	69	3	contracted	IPR012334	Pectin lyase fold	GO:0030599	pectinesterase activity	GO:0042545	cell wall modification	also contracted in Sordariomycetales (Ncra and Cglo) and Mory; expanded in Psoj and Pram.
									IPR000070	Pectinesterase, catalytic	GO:0045330	aspartyl esterase activity
				23	18	78	2.5	contracted	IPR002509	Polysaccharide deacetylase	GO:0016810	hydrolase activity, acting on carbon-nitrogen (but not peptide) bonds	GO:0005975	carbohydrate metabolic process	also contracted in Anid, Sros and Cneo; expanded in Fgra, Mory, Snod, Pgra and Ccin.
				19	17	88	4	contracted	IPR000209	Peptidase S8 and S53, subtilisin, kexin, sedolisin	GO:0004252	serine-type endopeptidase activity			also contracted in Ccin; expanded in Ppla.
									IPR015366	Peptidase S53, propeptide
				21	17	84	3	contracted							also contracted in Cimm, Sros and Lbic; expanded in Sordariomycetales (Ncra and Cglo), Snod and Ccin.
				36	17	61	4	contracted							also contracted in Rory, Anid and Pgra; expanded in Pchr.
				7	15	135	8	contracted	IPR006094	FAD linked oxidase, N-terminal	GO:0050660	flavin adenine dinucleotide binding			also contracted in Agaricomycetes except Ccin (Ppla, Pchr and Lbic); expanded in Cglo, Anid and Snod.
											GO:0008762	UDP-N-acetylmuramate dehydrogenase activity
				27	13	70	6	contracted	IPR008922	Di-copper centre-containing	GO:0046872	metal ion binding			also contracted in Cimm, Afum, Bcin and Pgra; expanded in Ccin.
									IPR002227	Tyrosinase	GO:0016491	oxidoreductase activity
				39	12	60	3.5	contracted	IPR012334	Pectin lyase fold					also contracted in Cglo and Snod; expanded in Psoj and Pinf.
				77	12	37	3	contracted	IPR001223	Glycoside hydrolase, family 18, catalytic domain	GO:0004568	chitinase activity	GO:0005975	carbohydrate metabolic process	also contracted in Fgra, Mory, Cneo and Pchr; expanded in Pgra.
									IPR013781	Glycoside hydrolase, catalytic core			GO:0006032	chitin catabolic process
									IPR011583	Chitinase II
				134	9	25	3	contracted							also contracted in Eurotiomycetales (Anid and Afum).
				106	7	30	3	contracted							expanded in Pchr.
				35	6	63	3.5	contracted			GO:0005199	structural constituent of cell wall			also contracted in Fgra and Anid; expanded in Pchr and Ccin.
Zygomycota	all others	2	4	1	34	257	6	expanded	IPR009007	Peptidase aspartic, catalytic	GO:0004190	aspartic-type endopeptidase activity			contracted in Oomycota (Psoj, Pram and Pinf), Bden, Klac and Cimm; also expanded in Ylip, Ppla and Pchr.
				15	25	113	2	expanded							also expanded in Basidiomycota except Sros(Umay, Pgra, Cneo, Ppla, Pchr, Lbic and Ccin).
				102	22	31	1	expanded	IPR001540	Glycoside hydrolase, family 20	GO:0004563	beta-N-acetylhexosaminidase activity	GO:0005975	carbohydrate metabolic process	exclusive
									IPR013781	Glycoside hydrolase, catalytic core
									IPR015883	Glycoside hydrolase, family 20, catalytic core
									IPR015882	Beta-N-acetylhexosaminidase-like
				9	20	128	3	contracted			GO:0005506	iron ion binding			also contracted in Clus, Ylip, Sscl, Umay and Pgra; expanded in Agaricomycetes except Lbic (Ppla, Pchr and Ccin).
											GO:0020037	heme binding
											GO:0016705	oxidoreductase activity, acting on paired donors, with incorporation or reduction of molecular oxygen
											GO:0004497	monooxygenase activity
Chytridiomycota	all others	1	13	16	35	109	3	contracted	IPR012335	Thioredoxin fold	GO:0015035	protein disulfide oxidoreductase activity	GO:0045454	cell redox homeostasis	also contracted in Agos and Cglo.
									IPR013766	Thioredoxin domain			GO:0006662	glycerol ether metabolic process
									IPR006662	Thioredoxin-related
				1	34	257	6	contracted	IPR009007	Peptidase aspartic, catalytic	GO:0004190	aspartic-type endopeptidase activity			also contracted in Oomycetes (Psoj, Pram and Pinf), Klac and Cimm; expanded in Zygomycota (Rory and Pbla), Ylip, Ppla and Pchr.
				10	34	126	2.5	contracted			GO:0004185	serine-type carboxypeptidase activity			also contracted in Pram, Rory, Cgla, Clus, Ncra and Sros; expanded in Ylip, Fgra, Cimm, Afum, Helotiales (Sscl and Bcin), Pgra, Cneo and Ppla.
				12	33	120	3	contracted	IPR000209	Peptidase S8 and S53, subtilisin, kexin, sedolisin	GO:0004252	serine-type endopeptidase activity	GO:0043086	negative regulation of catalytic activity	also contracted in Spom, Agos, Umay, Cneo, Pchr and Lbic; expanded in Ylip, Fgra, Cimm and Ccin.
				11	28	121	4	contracted	IPR008972	Cupredoxin	GO:0005507	copper ion binding			also contracted in Spom, Klac, Dhan, Ylip and Pchr; expanded in Mory, Lbic and Ccin.
									IPR011707	Multicopper oxidase, type 3
									IPR011706	Multicopper oxidase, type 2
									IPR001117	Multicopper oxidase, type 1
				24	28	74	2	expanded	IPR014044	SCP-like extracellular					also expanded in Calb, Mory, Pgra and Lbic.
				2	24	205	8.5	contracted	IPR002018	Carboxylesterase, type B					also contracted in Pinf, Dhan, Ncra, Cimm, Sros, Pgra, Cneo and Pchr; expanded in Bcin and Snod.
				59	15	43	2	expanded			GO:0004806	triglyceride lipase activity	GO:0006629	lipid metabolic process	also expanded in Rory, Ppla and Lbic.
				69	11	40	1	expanded			GO:0004222	metalloendopeptidase activity			also expanded in Ccin.
											GO:0008270	zinc ion binding
				91	5	32	7	contracted							also contracted in Cimm.
				236	10	15	1	expanded			GO:0003676	nucleic acid binding	GO:0006308	DNA catabolic process	exclusive
											GO:0004519	endonuclease activity
				388	7	9	1	expanded	IPR004843	Metallophosphoesterase	GO:0000166	nucleotide binding	GO:0009166	nucleotide catabolic process	exclusive
									IPR008334	5'-Nucleotidase, C-terminal	GO:0016788	hydrolase activity, acting on ester bonds
											GO:0046872	metal ion binding
				261	1	13	1.5	expanded	IPR001002	Chitin-binding, type 1	GO:0008061	chitin binding			exclusive
Microsporidia (E. cuniculi)	all others	1	0
Oomycota	Mycota	3	9	1	34	257	6	contracted	IPR009007	Peptidase aspartic, catalytic	GO:0004190	aspartic-type endopeptidase activity			also contracted in Bden, Klac and Cimm; expanded in Zygomycota (Rory and Pbla), Ylip, Ppla and Pchr.
				5	23	147	4	expanded	IPR012334	Pectin lyase fold	GO:0004650	polygalacturonase activity	GO:0005975	carbohydrate metabolic process	contracted in Scer, Agos, Sordariales (Ncra and Cglo), Umay and Cneo; also expanded in Rory and Helotiales (Sscl and Bcin).
				123	10	26	1	expanded	IPR005132	Rare lipoprotein A					also expanded in Fgra.
									IPR007112	Expansin 45, endoglucanase-like
				22	27	79	2	expanded	IPR013781	Glycoside hydrolase, catalytic core	GO:0004553	hydrolase activity, hydrolyzing O-glycosyl compounds	GO:0005975	carbohydrate metabolic process	exclusive
				83	18	34	1	expanded			GO:0052861	glucan endo-1,3-beta-glucanase activity, C-3 substituted reducing group	GO:0016998	cell wall macromolecule catabolic process	exclusive
											GO:0052862	glucan endo-1,4-beta-glucanase activity, C-3 substituted reducing group
				38	14	61	1	expanded	IPR001764	Glycoside hydrolase, family 3, N-terminal	GO:0004553	hydrolase activity, hydrolyzing O-glycosyl compounds	GO:0005975	carbohydrate metabolic process	exclusive
									IPR002772	Glycoside hydrolase, family 3, C-terminal
				90	11	33	2	expanded	IPR004843	Metallophosphoesterase	GO:0003993	acid phosphatase activity			exclusive
									IPR015914	Purple acid phosphatase, N-terminal	GO:0046872	metal ion binding
				8	10	129	2	expanded							exclusive
				34	9	63	1	expanded	IPR001254	Peptidase S1 and S6, chymotrypsin/Hap	GO:0004252	serine-type endopeptidase activity			exclusive

## Sheet: 5B. contr exp prot cl lifest
Additional file 5B. Contractions and expansions of protein clusters by lifestyle
protein cluster is exclusively contracted/expanded in all	excluding	number of species	protein clusters affected	cluster	total species in cluster	total entries in cluster	median	contraction / expansion	InterPro domain	description	GO molecular function	description	GO biological process	description	remarks
species	none	36	0
saprophytes	all others	15	0
animal pathogens	all others	8	0
animal pathogens	all others plus E. cuniculi	7	0
plant pathogens	all others	11	0
plant pathogens	all others plus Puccinia graminis	10	0
plant pathogens	all others plus Oomycota	8	0
plant pathogens	all others plus Oo plus Puccinia	7	0
animal pathogens in Ascomycota	all others	5	0
plant pathogens in Ascomycota	all others	6	0
plant pathogens in Pezizomycotina	all others	5	0
saprophytes in Ascomycota	all others	10	0
saprophytes in Pezizomycotina	all others	4	0
saprophytes in Saccharomycotina	all others	5	0
saprophytes in Basidiomycota	all others	4	0
saprophytes in Agaricomycotina	all others	3	0
pluripotent (Rhizopus oryzae)	all others	1	6	250	12	14	1	expanded
				253	11	14	1	expanded
				165	10	20	1.5	expanded	IPR000334	Glycoside hydrolase, family 45	GO:0008810	cellulase activity	GO:0005975	carbohydrate metabolic process
									IPR014733	Barwin-like endoglucanase
				177	6	20	2	expanded
				54	3	46	2	expanded
				546	3	7	1	expanded			GO:0016788	hydrolase activity, acting on ester bonds	GO:0006629	lipid metabolic process
EcM	all others	1	5	53	18	46	2	expanded	IPR008427	Extracellular membrane protein, 8-cysteine region, CFEM
				160	16	21	1	expanded
				233	8	15	1	expanded	IPR001148	Carbonic anhydrase, eukaryotic
				290	8	12	1	expanded
				411	3	9	4	contracted
obligate biotroph (Puccinia graminis)	all others	1	9	51	19	48	2	expanded	IPR002642	Lysophospholipase, catalytic region	GO:0004620	phospholipase activity	GO:0009395	phospholipid catabolic process
				152	16	22	1	expanded			GO:0046872	metal ion binding	GO:0006801	superoxide metabolic process
													GO:0055114	oxidation-reduction process
				84	15	34	2	expanded	IPR013781	Glycoside hydrolase, catalytic core	GO:0004553	hydrolase activity, hydrolyzing O-glycosyl compounds	GO:0005975	carbohydrate metabolic process
									IPR001547	Glycoside hydrolase, family 5
				281	11	13	1	expanded	IPR011614	Catalase, N-terminal	GO:0004096	catalase activity
											GO:0020037	heme binding
											GO:0046872	metal ion binding
				325	9	11	1	expanded	IPR006104	Glycoside hydrolase family 2, carbohydrate-binding	GO:0004553	hydrolase activity, hydrolyzing O-glycosyl compounds	GO:0005975	carbohydrate metabolic process
									IPR013781	Glycoside hydrolase, catalytic core
									IPR006102	Glycoside hydrolase family 2, immunoglobulin-like beta-sandwich
				516	4	7	1	expanded
				581	4	6	1	expanded
				554	3	6	1	expanded
protein cluster is contracted/expanded in all	irrespective of	number of species	protein clusters affected	cluster	total species in cluster	total entries in cluster	median	contraction / expansion	InterPro domain	description	GO molecular function	description	GO biological process	description	remarks
species	none	36	0
saprophytes	all others	15	0
animal pathogens	all others	8	0
animal pathogens	all others plus E. cuniculi	7	0
plant pathogens	all others	11	0
plant pathogens	all others plus Puccinia graminis	10	0
plant pathogens	all others plus Oomycota	8	0
plant pathogens	all others plus Oo plus Puccinia	7	0
animal pathogens in Ascomycota	all others	5	0
plant pathogens in Ascomycota	all others	6	0
plant pathogens in Pezizomycotina	all others	5	0
saprophytes in Ascomycota	all others	10	0
saprophytes in Pezizomycotina	all others	4	0
saprophytes in Saccharomycotina	all others	5	0
saprophytes in Basidiomycota	all others	4	0
saprophytes in Agaricomycotina	all others	3	3	15	25	113	2	expanded							also expanded in Zygomycota (Rory and Pbla), Umay, Cneo and Lbic.
				9	20	128	3	expanded			GO:0005506	iron ion binding			contracted in Zygomycota (Rory and Pbla), Clus, Ylip, Sscl, Umay and Pgra.
											GO:0020037	heme binding
											GO:0016705	oxidoreductase activity, acting on paired donors, with incorporation or reduction of molecular oxygen
											GO:0004497	monooxygenase activity
				31	17	65	2	expanded			GO:0004553	hydrolase activity, hydrolyzing O-glycosyl compounds	GO:0005975	carbohydrate metabolic process	also expanded in Snod and Lbic.
pluripotent (Rhizopus oryzae)	all others	1	19	1	34	257	6	expanded	IPR009007	Peptidase aspartic, catalytic	GO:0004190	aspartic-type endopeptidase activity			contracted in Oomycota (Psoj, Pram and Pinf), Bden, Klac and Cimm; also expanded in Pbla, Ylip, Ppla and Pchr.
				10	34	126	2.5	contracted			GO:0004185	serine-type carboxypeptidase activity			also contracted in Pram, Bden, Cgla, Clus, Ncra and Sros; expanded in Ylip, Fgra, Cimm, Afum, Helotiales (Sscl and Bcin), Pgra, Cneo and Ppla.
				15	25	113	2	expanded							also expanded in Pbla, Umay, Pgra and Agaricomycotina (Cneo, Ppla, Pchr, Lbic and Ccin).
				55	25	45	1	expanded	IPR013781	Glycoside hydrolase, catalytic core			GO:0005975	carbohydrate metabolic process	also expanded in Psti, Calb, Tree, Afum and Bcin.
									IPR001223	Glycoside hydrolase, family 18, catalytic domain
				5	23	147	4	expanded	IPR012334	Pectin lyase fold	GO:0004650	polygalacturonase activity	GO:0005975	carbohydrate metabolic process	contracted in Scer, Agos, Sordariales (Ncra and Cglo), Umay and Cneo; also expanded in Oomycota (Psoj, Pram and Pinf) and Helotiales (Sscl and Bcin).
				102	22	31	1	expanded	IPR001540	Glycoside hydrolase, family 20	GO:0004563	beta-N-acetylhexosaminidase activity	GO:0005975	carbohydrate metabolic process	also expanded in Pbla.
									IPR013781	Glycoside hydrolase, catalytic core
									IPR015883	Glycoside hydrolase, family 20, catalytic core
									IPR015882	Beta-N-acetylhexosaminidase-like
				9	20	128	3	contracted	IPR001128		GO:0005506	iron ion binding			also contracted in Clus, Ylip, Sscl, Umay and Pgra; expanded in Ppla, Pchr and Ccin.
											GO:0020037	heme binding
											GO:0016705	oxidoreductase activity, acting on paired donors, with incorporation or reduction of molecular oxygen
											GO:0004497	monooxygenase activity
				107	18	29	1	expanded	IPR007312	Phosphoesterase	GO:0016788	hydrolase activity, acting on ester bonds			also expanded in Ylip.
				36	17	61	4	contracted							also contracted in Anid, Umay and Pgra; expanded in Pchr.
				59	15	43	2	expanded			GO:0004806	triglyceride lipase activity	GO:0006629	lipid metabolic process	also expanded in Bden, Ppla and Lbic.
				93	15	32	1	expanded	IPR002509	Polysaccharide deacetylase	GO:0016810	hydrolase activity, acting on carbon-nitrogen (but not peptide) bonds	GO:0005975	carbohydrate metabolic process	also expanded in Pgra.
				167	15	20	1	expanded							also expanded in Cgla.
				46	13	50	4	contracted			GO:0004601	peroxidase activity			also contracted in Sscl; expanded in Psoj.
				250	12	14	1	expanded							exclusive
				253	11	14	1	expanded							exclusive
				165	10	20	1.5	expanded	IPR000334	Glycoside hydrolase, family 45	GO:0008810	cellulase activity	GO:0005975	carbohydrate metabolic process	exclusive
									IPR014733	Barwin-like endoglucanase
				177	6	20	2	expanded							exclusive
				54	3	46	2	expanded							exclusive
				546	3	7	1	expanded			GO:0016788	hydrolase activity, acting on ester bonds	GO:0006629	lipid metabolic process	exclusive
EcM	all others	1	20	12	33	120	3	contracted	IPR000209	Peptidase S8 and S53, subtilisin, kexin, sedolisin	GO:0004252	serine-type endopeptidase activity	GO:0043086	negative regulation of catalytic activity	also contracted in Bden, Spom, Agos, Umay, Cneo and Pchr; expanded in Ylip, Fgra, Cimm and Ccin.
				11	28	121	4	expanded	IPR008972	Cupredoxin	GO:0005507	copper ion binding			contracted in Bden, Spom, Klac, Dhan, Ylip and Pchr; also expanded in Mory and Ccin.
									IPR011707	Multicopper oxidase, type 3
									IPR011706	Multicopper oxidase, type 2
									IPR001117	Multicopper oxidase, type 1
				24	28	74	2	expanded	IPR014044	SCP-like extracellular					also expanded in Bden, Calb, Mory and Pgra.
				15	25	113	2	expanded							also expanded in Zygomycota (Rory and Pbla) and other Basidiomycota except Sros (Umay, Pgra, Cneo, Ppla, Pchr and Ccin.
				21	17	84	3	contracted							also contracted in Pram, Cimm, Umay and Sros; expanded in Sordariales (Ncra and Cglo), Snod and Ccin.
				31	17	65	2	expanded			GO:0004553	hydrolase activity, hydrolyzing O-glycosyl compounds	GO:0005975	carbohydrate metabolic process	also expanded in Snod and other Agaricomycetes (Ppla, Pchr and Ccin).
				108	17	29	1	expanded							also expanded in Pchr.
				25	16	73	4.5	contracted	IPR006094	FAD linked oxidase, N-terminal	GO:0050660	flavin adenine dinucleotide binding			also contracted in Tree, Helotiales (Sscl and Bcin), Pgra and Ccin; expanded in Psoj.
											GO:0008762	UDP-N-acetylmuramate dehydrogenase activity
				7	15	135	8	contracted	IPR006094	FAD linked oxidase, N-terminal	GO:0050660	flavin adenine dinucleotide binding			also contracted in Umay, Ppla and Pchr; expanded in Cglo, Anid and Snod.
											GO:0008762	UDP-N-acetylmuramate dehydrogenase activity
				48	15	49	3	contracted							also contracted in Cimm, Pchr and Ccin.
				59	15	43	2	expanded			GO:0004806	triglyceride lipase activity	GO:0006629	lipid metabolic process	also expanded in Bden, Rory and Ppla.
				184	12	19	1	expanded							also expanded in Cglo.
				127	10	26	1.5	expanded							also expanded in Psoj and Pram.
				193	7	18	1	expanded	IPR013781	Glycoside hydrolase, catalytic core	GO:0004348	glucosylceramidase activity	GO:0005975	carbohydrate metabolic process	also expanded in Ppla.
													GO:0006665	sphingolipid metabolic process
				301	3	12	3	contracted							expanded in Ppla.
				53	18	46	2	expanded	IPR008427	Extracellular membrane protein, 8-cysteine region, CFEM					exclusive
				160	16	21	1	expanded							exclusive
				233	8	15	1	expanded	IPR001148	Carbonic anhydrase, eukaryotic					exclusive
				290	8	12	1	expanded							exclusive
				411	3	9	4	contracted							exclusive
obligate biotroph (Puccinia graminis)	all others	1	20	10	34	126	2.5	expanded			GO:0004185	serine-type carboxypeptidase activity			contracted in Pram, Bden, Rory, Cgla, Clus, Ncra and Sros; also expanded in Ylip, Fgra, Cimm, Afum, Helotiales (Sscl and Bcin), Cneo and Ppla.
				24	28	74	2	expanded	IPR014044	SCP-like extracellular					also expanded in Bden, Cgla, Mory and Lbic.
				15	25	113	2	expanded							also expanded in Zygomycota (Rory and Pbla) and other Basidiomycota except Sros (Umay, Cneo, Ppla, Pchr, Lbic and Ccin.
				2	24	205	8.5	contracted	IPR002018	Carboxylesterase, type B					also contracted in Pinf, Bden, Dhan, Ncra, Cimm, Sros and Cneo; expanded in Bcin and Snod.
				3	22	185	6.5	contracted			GO:0005506	iron ion binding			also contracted in Pinf, Klac, Psti, Cglo and Sros; expanded in Anid, Snod and Ppla.
											GO:0020037	heme binding
											GO:0016705	oxidoreductase activity, acting on paired donors, with incorporation or reduction of molecular oxygen
											GO:0004497	monooxygenase activity
				9	20	128	3	contracted			GO:0005506	iron ion binding			also contracted in Zygomycota (Rory and Pbla), Clus, Ylip, Sscl and Umay; expanded in Ppla, Pchr and Ccin.
											GO:0020037	heme binding
											GO:0016705	oxidoreductase activity, acting on paired donors, with incorporation or reduction of molecular oxygen
											GO:0004497	monooxygenase activity
				23	18	78	2.5	expanded	IPR002509	Polysaccharide deacetylase	GO:0016810	hydrolase activity, acting on carbon-nitrogen (but not peptide) bonds	GO:0005975	carbohydrate metabolic process	contracted in Umay, Sros and Cneo; also expanded in Fgar, Mory, Snod and Ccin.
				36	17	61	4	contracted							also contracted in Rory, Anid and Umay; expanded in Pchr.
				25	16	73	4.5	contracted	IPR006094	FAD linked oxidase, N-terminal	GO:0050660	flavin adenine dinucleotide binding			also contracted in Tree, Helotiales (Sscl and Bcin) and Agaricales (Lbic and Ccin); expanded in Psoj.
											GO:0008762	UDP-N-acetylmuramate dehydrogenase activity
				93	15	32	1	expanded	IPR002509	Polysaccharide deacetylase	GO:0016810	hydrolase activity, acting on carbon-nitrogen (but not peptide) bonds	GO:0005975	carbohydrate metabolic process	also expanded in Rory.
				27	13	70	6	contracted	IPR008922	Di-copper centre-containing	GO:0046872	metal ion binding			also contracted in Cimm, Afum, Bcin and Umay; expanded in Ccin.
									IPR002227	Tyrosinase	GO:0016491	oxidoreductase activity
				77	12	37	3	expanded	IPR001223	Glycoside hydrolase, family 18, catalytic domain	GO:0004568	chitinase activity	GO:0005975	carbohydrate metabolic process	contracted in Fgra, Mory, Umay, Cneo and Pchr.
									IPR013781	Glycoside hydrolase, catalytic core			GO:0006032	chitin catabolic process
									IPR011583	Chitinase II
				51	19	48	2	expanded	IPR002642	Lysophospholipase, catalytic region	GO:0004620	phospholipase activity	GO:0009395	phospholipid catabolic process	exclusive
				152	16	22	1	expanded			GO:0046872	metal ion binding	GO:0006801	superoxide metabolic process	exclusive
													GO:0055114	oxidation-reduction process
				84	15	34	2	expanded	IPR013781	Glycoside hydrolase, catalytic core	GO:0004553	hydrolase activity, hydrolyzing O-glycosyl compounds	GO:0005975	carbohydrate metabolic process	exclusive
									IPR001547	Glycoside hydrolase, family 5
				281	11	13	1	expanded	IPR011614	Catalase, N-terminal	GO:0004096	catalase activity			exclusive
											GO:0020037	heme binding
											GO:0046872	metal ion binding
				325	9	11	1	expanded	IPR006104	Glycoside hydrolase family 2, carbohydrate-binding	GO:0004553	hydrolase activity, hydrolyzing O-glycosyl compounds	GO:0005975	carbohydrate metabolic process	exclusive
									IPR006102	Glycoside hydrolase family 2, immunoglobulin-like beta-sandwich
									IPR013781	Glycoside hydrolase, catalytic core
				516	4	7	1	expanded							exclusive
				581	4	6	1	expanded							exclusive
				554	3	6	1	expanded							exclusive

## Sheet: 5C. contr exp IPR domain phyl
Additional file 5C. Contractions and expansions of InterPro domains by phylogeny
InterPro domain is exclusively contracted/expanded in all	excluding	number of species	InterPro domains affected	InterPro domain	total species with domain	total entries for domain	median	contraction / expansion	description	remarks
species	none	36	0
species	Oomycota	33	0
species	E. cuniculi	35	0
Mycota	Oomycota & E. cuniculi	32	0
Ascomycota	all others	21	0
Pezizomycotina	all others	11	0
Saccharomycotina	all others	9	0
Taphrinomycotina	all others	1	0
Basidiomycota	all others	8	0
Agaricomycotina	all others	5	0
Pucciniomycotina	all others	2	0
Ustilaginomycotina	all others	1	0
Zygomycota	all others	2	1	IPR015882	20	27	1	expanded	Beta-N-acetylhexosaminidase-like
Chytridiomycota	all others	1	1	IPR008334	10	13	1	expanded	5'-Nucleotidase, C-terminal
Microsporidia (E. cuniculi)	all others	1	0
Oomycota	Mycota	3	9	IPR000719	21	74	2	expanded	Protein kinase, core
				IPR012913	20	31	1	expanded	Glucosidase II beta subunit-like
				IPR013189	15	24	1	expanded	Glycosyl hydrolase family 32, C-terminal
				IPR006210	11	32	1	expanded	EGF
				IPR001153	11	20	1	expanded	Barwin
				IPR000742	10	36	1	expanded	EGF-like, type 3
				IPR013111	10	29	1	expanded	EGF, extracellular
				IPR015914	9	32	2	expanded	Purple acid phosphatase, N-terminal
				IPR004302	7	18	1	expanded	Chitin-binding, domain 3
InterPro domain is contracted/expanded in all	irrespective of	number of species	InterPro domains affected	InterPro domain	total species with domain	total entries for domain	median	contraction / expansion	description	remarks
species	none	36	0
species	Oomycota	33	0
species	E. cuniculi	35	0
Mycota	Oomycota & E. cuniculi	32	0
Ascomycota	all others	21	0
Pezizomycotina	all others	11	0
Saccharomycotina	all others	9	2	IPR013781	35	692	22	contracted	Glycoside hydrolase, catalytic core	also contracted in Bden, Pbla, Spom, Cimm, Sros, Cneo.
				IPR001547	31	151	5	contracted	Glycoside hydrolase, family 5	also contracted in Rory, Spom; expanded in Anid, Ppla.
Taphrinomycotina	all others	1	9	IPR013781	35	692	22	contracted	Glycoside hydrolase, catalytic core	also contracted in Bden, Pbla, Scer, Klac, Psti, Dhan, Agos, Cgla, Calb, Clus, Ylip, Cimm, Sros, Cneo.
				IPR000209	34	281	7	contracted	Peptidase S8 and S53, subtilisin, kexin, sedolisin	also contracted in Pram, Bden, Scer, Klac, Psti, Dhan, Agos, Cgla, Calb, Clus, Cneo; expanded in Pbla, Fgra, Mory, Cimm, Snod, Ppla.
				IPR001223	34	139	3	contracted	Glycoside hydrolase, family 18, catalytic domain	also contracted in Psoj, Pram, Pinf, Bden, Scer, Klac, Cgla, Clus, Ylip, Umay; expanded in Rory, Tree, Cglo, Mory, Anid, Afum, Pgra, Ppla.
				IPR001547	31	151	5	contracted	Glycoside hydrolase, family 5	also contracted in Rory, Scer, Klac, Psti, Dhan, Agos, Cgla, Calb, Clus, Ylip; expanded in Ppla.
				IPR008972	29	138	5	contracted	Cupredoxin	also contracted in Pinf, Bden, Klac, Dhan, Clus, Ylip, Cimm, Cneo, Pchr; expanded in Lbic, Ccin.
				IPR001117	28	115	3.5	contracted	Multicopper oxidase, type 1	also contracted in Bden, Klac, Dhan, Clus, Ylip, Pchr; expanded in Ncra, Mory, Lbic, Ccin.
				IPR011707	28	129	4	contracted	Multicopper oxidase, type 3	also contracted in Bden, Klac, Dhan, Ylip, Pchr; expanded in Mory, Lbic, Ccin.
				IPR011706	28	119	3.5	contracted	Multicopper oxidase, type 2	also contracted in Bden, Klac, Dhan, Clus, Ylip, Pchr; expanded in Ncra, Mory, Lbic, Ccin.
				IPR000254	19	228	10	contracted	Cellulose-binding region, fungal	also contracted in Pinf, Rory, Pbla, Lbic; expanded in Cglo, Pchr, Ccin.
Basidiomycota	all others	8	0
Agaricomycotina	all others	5	0
Pucciniomycotina	all others	2	3	IPR000757	26	82	3	contracted	Glycoside hydrolase, family 16	also contracted in Bden, Clus, Cimm, Umay, Pchr; expanded in Fgra, Ncra, Mory.
				IPR002018	24	205	8.5	contracted	Carboxylesterase, type B	also contracted in Pinf, Bden, Dhan, Ncra, Cimm, Cneo, Pchr; expanded in Bcin, Snod.
				IPR001087	19	94	4	contracted	Lipolytic enzyme, G-D-S-L	also contracted in Cneo, Pchr; expanded in Fgra, Cglo, Anid.
Ustilaginomycotina	all others	1	16	IPR001223	34	130	3	contracted	Glycoside hydrolase, family 18, catalytic domain	also contracted in Psoj, Pram, Pinf, Bden, Spom, Scer, Klac, Cgla, Clus, Ylip; expanded in Rory, Tree, Cglo, Mory, Anid, Afum, Pgra, Ppla.
				IPR005132	27	106	2	expanded	Rare lipoprotein A	also expanded in Psoj, Pram, Rory, Pbla, Pgra, Ppla, Pchr, Lbic.
				IPR011583	26	91	3.5	contracted	Chitinase II	also contracted in Pram, Pinf, Bden, Dhan, Calb, Cimm, Bcin, Pchr; expanded in Anid, Pgra.
				IPR000757	26	82	3	contracted	Glycoside hydrolase, family 16	also contracted in Bden, Clus, Cimm, Sros, Pgra, Pchr; expanded in Fgra, Ncra, Mory.
				IPR012334	25	392	11	contracted	Pectin lyase fold	also contracted in Scer, Agos, Cimm, Cneo, Pchr, Ccin; expanded in Psoj, Pram, Pinf, Fgra, Anid, Afum, Sscl, Bcin.
				IPR001764	24	151	4.5	contracted	Glycoside hydrolase, family 3, N-terminal	also contracted in Pbla, Calb, Cimm, Pgra, Cneo, Ccin; expanded in Psoj, Pram, Fgra, Mory, Anid.
				IPR002772	24	140	4.5	contracted	Glycoside hydrolase, family 3, C-terminal	also contracted in Pbla, Calb, Cimm, Pgra, Cneo, Ppla, Ccin; expanded in Psoj, Pram, Fgra, Anid.
				IPR001002	20	112	2.5	contracted	Chitin-binding, type 1	also contracted in Scer, Klac, Dhan, Calb, Ylip, Ppla, Lbic, Ccin; expanded in Bden, Fgra, Cglo, Mory, Anid, Sscl, Bcin, Snod.
				IPR002482	20	84	2.5	contracted	Peptidoglycan-binding LysM	also contracted in Calb, Cimm, Snod, Cneo, Pchr; expanded in Rory, Pbla, Cglo, Anid.
				IPR000070	19	68	3	contracted	Pectinesterase, catalytic	also contracted in Ncra, Cglo, Mory; expanded in Psoj, Pram.
				IPR008922	18	125	6.5	contracted	Di-copper centre-containing	also contracted in Tree, Cimm, Afum, Sscl, Pgra; expanded in Psoj, Mory.
				IPR002227	18	118	6.5	contracted	Tyrosinase	also contracted in Tree, Cimm, Afum, Sscl, Pgra.
				IPR015366	17	87	4	contracted	Peptidase S53, propeptide	also contracted in Ncra, Ccin; expanded in Ppla.
				IPR013785	15	50	3	contracted	Aldolase-type TIM barrel	also contracted in Psoj, Sscl; expanded in Tree, Pgra.
				IPR002022	14	55	3	contracted	Pectate lyase/Amb allergen	also contracted in Pram, Ccin; expanded in Psoj, Fgra, Anid.
				IPR000334	11	21	1	expanded	Glycoside hydrolase, family 45	also expanded in Rory, Snod.
Zygomycota	all others	2	9	IPR009007	34	307	7	expanded	Peptidase aspartic, catalytic	contracted in Psoj, Pram, Pinf, Klac, Cgla, Cimm, Sros, Cneo; also expanded in Bden, Ylip, Ppla, Pchr.
				IPR002509	28	114	2	expanded	Polysaccharide deacetylase	also expanded in Bden, Fgra, Mory, Snod, Pgra, Lbic, Ccin.
				IPR005132	27	106	2	expanded	Rare lipoprotein A	also expanded in Psoj, Pram, Umay, Pgra, Ppla, Pchr, Lbic.
				IPR003137	27	78	1	expanded	Protease-associated PA	also expanded in Psoj, Pinf, Tree, Fgra, Mory, Snod, Ccin.
				IPR001540	22	35	1	expanded	Glycoside hydrolase, family 20	also expanded in Tree, Ppla.
				IPR015883	22	35	1	expanded	Glycoside hydrolase, family 20, catalytic core	also expanded in Tree, Ppla.
				IPR002482	20	84	2.5	expanded	Peptidoglycan-binding LysM	contracted in Calb, Cimm, Snod, Umay, Cneo, Pchr; also expanded in Cglo, Anid.
				IPR000254	19	228	10	contracted	Cellulose-binding region, fungal	also contracted in Pinf, Spom, Lbic; expanded in Cglo, Pchr, Ccin.
				IPR015882	20	27	1	expanded	Beta-N-acetylhexosaminidase-like	exclusive
Chytridiomycota	all others	1	20	IPR013781	35	692	22	contracted	Glycoside hydrolase, catalytic core	also contracted in Pbla, Spom, Scer, Klac, Psti, Dhan, Agos, Cgla, Calb, Clus, Ylip, Cimm, Sros, Cneo.
				IPR013766	35	119	3	contracted	Thioredoxin domain	also contracted in Cglo; expanded in Psoj, Pinf.
				IPR006662	35	110	3	contracted	Thioredoxin-related	also contracted in Cglo.
				IPR009007	34	307	7	expanded	Peptidase aspartic, catalytic	contracted in Psoj, Pram, Pinf, Klac, Cgla, Cimm, Sros, Cneo; also expanded in Rory, Pbla, Ylip, Ppla, Pchr.
				IPR000209	34	281	7	contracted	Peptidase S8 and S53, subtilisin, kexin, sedolisin	also contracted in Pram, Spom, Scer, Klac, Psti, Dhan, Agos, Cgla, Calb, Clus, Cneo; expanded in Pbla, Fgra, Mory, Cimm, Snod, Ppla.
				IPR001223	34	139	3	contracted	Glycoside hydrolase, family 18, catalytic domain	also contracted in Pram, Psoj, Pinf, Spom, Scer, Klac, Cgla, Clus, Ylip, Umay; expanded in Rory, Tree, Cglo, Mory, Anid, Afum, Pgra, Ppla.
				IPR014044	32	142	2	expanded	SCP-like extracellular	also expanded in Psoj, Pram, Pinf, Calb, Fgra, Mory, Pgra, Lbic.
				IPR013320	30	152	4	contracted	Concanavalin A-like lectin/glucanase, subgroup	also contracted in Clus, Cneo; expanded in Fgra, Mory, Sscl.
				IPR008972	29	138	5	contracted	Cupredoxin	also contracted in Pinf, Spom, Klac, Dhan, Clus, Ylip, Cimm, Cneo, Pchr; expanded in Lbic, Ccin.
				IPR001117	28	115	3.5	contracted	Multicopper oxidase, type 1	also contracted in Spom, Klac, Dhan, Clus, Ylip, Pchr; expanded in Ncra, Mory, Lbic, Ccin.
				IPR011707	28	129	4	contracted	Multicopper oxidase, type 3	also contracted in Spom, Klac, Dhan, Ylip, Pchr; expanded in Mory, Lbic, Ccin.
				IPR011706	28	119	3.5	contracted	Multicopper oxidase, type 2	also contracted in Spom, Klac, Dhan, Clus, Ylip, Pchr; expanded in Ncra, Mory, Lbic, Ccin.
				IPR002509	28	114	2	expanded	Polysaccharide deacetylase	also expanded in Rory, Pbla, Fgra, Mory, Snod, Pgra, Lbic, Ccin.
				IPR011583	26	91	3.5	contracted	Chitinase II	also contracted in Pram, Pinf, Dhan, Calb, Cimm, Bcin, Umay, Pchr; expanded in Anid, Pgra.
				IPR000757	26	82	3	contracted	Glycoside hydrolase, family 16	also contracted in Clus, Cimm, Umay, Sros, Pgra, Pchr; expanded in Fgra, Ncra, Mory.
				IPR002018	24	205	8.5	contracted	Carboxylesterase, type B	also contracted in Pinf, Dhan, Ncra, Cimm, Sros, Pgra, Cneo, Pchr; expanded in Bcin, Snod.
				IPR001002	20	112	2.5	expanded	Chitin-binding, type 1	contracted in Scer, Klac, Dhan, Calb, Ylip, Umay, Ppla, Lbic, Ccin; also expanded in Fgra, Cglo, Mory, Anid, Sscl, Bcin, Snod.
				IPR005151	13	25	1	expanded	Peptidase S41	also expanded in Snod.
				IPR000726	12	40	3	expanded	Glycoside hydrolase, family 19, catalytic	contracted in Pram, Pinf, Ecun, Cneo, Lbic; also expanded in Mory, Snod.
				IPR008334	10	13	1	expanded	5'-Nucleotidase, C-terminal	exclusive
Microsporidia (E. cuniculi)	all others	1	1	IPR000726	12	40	3	contracted	Glycoside hydrolase, family 19, catalytic	also contracted in Pram, Pinf, Cneo, Lbic; expanded in Bden, Mory, Snod.
Oomycota	Mycota	3	26	IPR009007	34	307	7	contracted	Peptidase aspartic, catalytic	also contracted in Klac, Cgla, Cimm; expanded in Bden, Rory, Pbla, Ylip, Ppla, Pchr.
				IPR001223	34	139	3	contracted	Glycoside hydrolase, family 18, catalytic domain	also contracted in Bden, Spom, Scer, Klac, Cgla, Clus, Ylip, Umay; expanded in Rory, Tree, Cglo, Mory, Anid, Afum, Pgra, Ppla.
				IPR004843	33	168	4	expanded	Metallophosphoesterase	contracted in Scer, Klac, Psti, Cgla, Pgra.
				IPR014044	32	142	2	expanded	SCP-like extracellular	also expanded in Bden, Calb, Fgra, Mory, Pgra, Lbic.
				IPR011990	30	68	1	expanded	Tetratricopeptide-like helical	also expanded in Anid, Ppla, Lbic.
				IPR013026	28	52	1	expanded	Tetratricopeptide region	also expanded in Anid, Lbic.
				IPR000073	26	71	2	expanded	Alpha/beta hydrolase fold-1	also expanded in Fgra.
				IPR012334	25	392	11	expanded	Pectin lyase fold	contracted in Scer, Agos, Cimm, Umay, Cneo, Pchr, Ccin; also expanded in Fgra, Anid, Afum, Sscl, Bcin.
				IPR014718	19	35	1	expanded	Glycoside hydrolase-type carbohydrate-binding, subgroup	also expanded in Ppla.
				IPR013148	19	30	1	expanded	Glycosyl hydrolases family 32, N-terminal	also expanded in Mory.
				IPR003961	17	35	1	expanded	Fibronectin, type III	also expanded in Tree, Anid.
				IPR011992	17	30	1	expanded	EF-Hand type	also expanded in Mory.
				IPR001254	14	83	1.5	expanded	Peptidase S1 and S6, chymotrypsin/Hap	also expanded in Snod.
				IPR003593	14	30	1	expanded	AAA+ ATPase, core	also expanded in Ppla.
				IPR001148	13	44	2	expanded	Carbonic anhydrase, eukaryotic	also expanded in Lbic.
				IPR003014	9	65	4	expanded	N/apple PAN	contracted in Tree; also expanded in Fgra.
				IPR003609	9	54	3	expanded	Apple-like	contracted in Tree, Sscl, Bcin; also expanded in Fgra.
				IPR000719	21	74	2	expanded	Protein kinase, core	exclusive
				IPR012913	20	31	1	expanded	Glucosidase II beta subunit-like	exclusive
				IPR013189	15	24	1	expanded	Glycosyl hydrolase family 32, C-terminal	exclusive
				IPR006210	11	32	1	expanded	EGF	exclusive
				IPR001153	11	20	1	expanded	Barwin	exclusive
				IPR000742	10	36	1	expanded	EGF-like, type 3	exclusive
				IPR013111	10	29	1	expanded	EGF, extracellular	exclusive
				IPR015914	9	32	2	expanded	Purple acid phosphatase, N-terminal	exclusive
				IPR004302	7	18	1	expanded	Chitin-binding, domain 3	exclusive

## Sheet: 5D. contr exp IPR domain lifest
Additional file 5D. Contractions and expansions of InterPro domains by lifestyle
InterPro domain is exclusively contracted/expanded in all	excluding	number of species	InterPro domains affected	InterPro domain	total species with domain	total entries for domain	median	contraction / expansion	description	remarks
species	none	36	0
saprophytes	all others	15	0
animal pathogens	all others	8	0
animal pathogens	all others plus E. cuniculi	7	0
plant pathogens	all others	11	0
plant pathogens	all others plus Puccinia graminis	10	0
plant pathogens	all others plus Oomycota	8	0
plant pathogens	all others plus Oo plus Puccinia	7	0
animal pathogens in Ascomycota	all others	5	0
plant pathogens in Ascomycota	all others	6	0
plant pathogens in Pezizomycotina	all others	5	0
saprophytes in Ascomycota	all others	10	0
saprophytes in Pezizomycotina	all others	4	0
saprophytes in Saccharomycotina	all others	5	0
saprophytes in Basidiomycota	all others	4	0
saprophytes in Agaricomycotina	all others	3	0
polyphage (Rhizopus oryzae)	all others	1	6	IPR007312	18	38	2	expanded	Phosphoesterase
				IPR014733	10	20	1.5	expanded	Barwin-like endoglucanase
				IPR000477	6	12	1.5	expanded	RNA-directed DNA polymerase (reverse transcriptase)
				IPR015706	6	11	1	expanded	RNA-directed DNA polymerase (reverse transcriptase), related
				IPR005089	6	8	1	expanded	Glycoside hydrolase, family 18, carbohydrate-binding
				IPR001584	4	14	3.5	contracted	Integrase, catalytic core
EcM	all others	1	0
obligate biotroph (Puccinia graminis)	all others	1	14	IPR003172	28	32	1	expanded	MD-2-related lipid-recognition
				IPR002642	19	48	2	expanded	Lysophospholipase, catalytic region
				IPR001433	13	20	1	expanded	Oxidoreductase FAD/NAD(P)-binding
				IPR011614	11	14	1	expanded	Catalase, N-terminal
				IPR014001	10	15	1	expanded	DEAD-like helicase, N-terminal
				IPR013083	9	22	2	expanded	Zinc finger, RING/FYVE/PHD-type
				IPR001841	9	19	1	expanded	Zinc finger, RING-type
				IPR003337	9	13	1	expanded	Trehalose-phosphatase
				IPR014021	9	13	1	expanded	Helicase, superfamily 1 and 2, ATP-binding
				IPR005479	7	10	1	expanded	Carbamoyl-phosphate synthase L chain, ATP-binding
				IPR011545	7	9	1	expanded	DNA/RNA helicase, DEAD/DEAH box type, N-terminal
				IPR002350	4	50	13.5	contracted	Proteinase inhibitor I1, Kazal
				IPR008906	4	8	1.5	expanded	HAT dimerisation
				IPR000330	4	6	1	expanded	SNF2-related
InterPro domain is contracted/expanded in all	irrespective of	number of species	InterPro domains affected	InterPro domain	total species with domain	total entries for domain	median	contraction / expansion	description	remarks
species	none	36	0
saprophytes	all others	15	0
animal pathogens	all others	8	0
animal pathogens	all others plus E. cuniculi	7	0
plant pathogens	all others	11	0
plant pathogens	all others plus Puccinia graminis	10	0
plant pathogens	all others plus Oomycota	8	0
plant pathogens	all others plus Oo plus Puccinia	7	0
animal pathogens in Ascomycota	all others	5	0
plant pathogens in Ascomycota	all others	6	0
plant pathogens in Pezizomycotina	all others	5	2	IPR000834	29	64	1	expanded	Peptidase M14, carboxypeptidase A	also expanded in Pram.
				IPR001002	20	112	2.5	expanded	Chitin-binding, type 1	contracted in Umay, Lbic, Calb, Scer, Klac, Dhan, Bden, Ppla, Ccin; also expanded in Bden, Cglo, Anid.
saprophytes in Ascomycota	all others	10	0
saprophytes in Pezizomycotina	all others	4	0
saprophytes in Saccharomycotina	all others	5	2	IPR013781	35	692	22	contracted	Glycoside hydrolase, catalytic core	also contracted in all other Saccharomycotina (Agos, Cgla, Calb, Clus) as well as in Bden, Pbla, Spom, Cimm, Sros, Cneo.
				IPR001547	31	151	5	contracted	Glycoside hydrolase, family 5	also contracted in all other Saccharomycotina (Agos, Cgla, Calb, Clus) as well as in Rory, Spom; expanded in Anid, Ppla.
saprophytes in Basidiomycota	all others	4	0
saprophytes in Agaricomycotina	all others	3	1	IPR001810	16	48	1.5	expanded	Cyclin-like F-box	also expanded in Lbic, Pbla.
polyphage (Rhizopus oryzae)	all others	1	19	IPR009007	34	307	7	expanded	Peptidase aspartic, catalytic	contracted in Psoj, Pram, Pinf, Cgla, Cimm, Cneo, Klac, Sros; also expanded in Bden, Pbla, Ylip, Ppla, Pchr.
				IPR001223	34	139	3	expanded	Glycoside hydrolase, family 18, catalytic domain	contracted in Psoj, Pram, Pinf, Umay, Bden, Cgla, Clus, Spom, Scer, Klac, Ylip; also expanded in Mory, Pgra, Afum, Tree, Cglo, Anid,Ppla.
				IPR001547	31	151	5	contracted	Glycoside hydrolase, family 5	also contracted in Agos, Cgla, Calb, Clus, Spom, Scer, Klac, Psti, Dhan, Ylip; expanded in Anid, Ppla.
				IPR002509	28	114	2	expanded	Polysaccharide deacetylase	also expanded in Fgra, Mory, Snod, Pgra, Lbic Bden, Pbla, Ccin.
				IPR005132	27	106	2	expanded	Rare lipoprotein A	also expanded in Psoj, Pram, Umay, Pgra, Lbic, Pbla, Ppla, Pchr.
				IPR003137	27	78	1	expanded	Protease-associated PA	also expanded in Psoj, Pinf, Fgra, Mory, Snod, Pbla, Tree, Ccin.
				IPR001540	22	35	1	expanded	Glycoside hydrolase, family 20	also expanded in Pbla, Tree, Ppla.
				IPR015883	22	35	1	expanded	Glycoside hydrolase, family 20, catalytic core	also expanded in Pbla, Tree, Ppla.
				IPR002482	20	84	2.5	expanded	Peptidoglycan-binding LysM	contracted in Snod, Umay, Calb, Cimm, Cneo, Pchr; also expanded in Pbla, Cglo, Anid.
				IPR015882	20	27	1	expanded	Beta-N-acetylhexosaminidase-like	also expanded in Pbla.
				IPR000254	19	228	10	contracted	Cellulose-binding region, fungal	also contracted in Pinf, Lbic, Pbla, Spom; expanded in Cglo, Pchr, Ccin.
				IPR000334	11	21	1	expanded	Glycoside hydrolase, family 45	also expanded in Snod, Umay.
				IPR009038	9	16	1	expanded	GOLD	also expanded in Pinf.
				IPR007312	18	38	2	expanded	Phosphoesterase	exclusive
				IPR014733	10	20	1.5	expanded	Barwin-like endoglucanase	exclusive
				IPR000477	6	12	1.5	expanded	RNA-directed DNA polymerase (reverse transcriptase)	exclusive
				IPR015706	6	11	1	expanded	RNA-directed DNA polymerase (reverse transcriptase), related	exclusive
				IPR005089	6	8	1	expanded	Glycoside hydrolase, family 18, carbohydrate-binding	exclusive
				IPR001584	4	14	3.5	contracted	Integrase, catalytic core	exclusive
EcM	all others	1	20	IPR014044	32	142	2	expanded	SCP-like extracellular	also expanded in Psoj, Pram, Pinf, Fgra, Mory, Pgra, Bden, Calb.
				IPR011990	30	68	1	expanded	Tetratricopeptide-like helical	also expanded in Psoj, Pram, Pinf, Anid, Ppla.
				IPR008972	29	138	5	expanded	Cupredoxin	contracted in Pinf, Bden, Clus, Cimm, Cneo, Spom, Klac, Dhan, Ylip, Pchr; also expanded in Ccin.
				IPR001117	28	115	3.5	expanded	Multicopper oxidase, type 1	contracted in Bden, Clus, Spom, Klac, Dhan, Ylip, Pchr; also expanded in Mory, Ncra, Ccin.
				IPR011707	28	129	4	expanded	Multicopper oxidase, type 3	contracted in Bden, Spom, Klac, Dhan, Ylip, Pchr; also expanded in Mory, Ccin.
				IPR011706	28	119	3.5	expanded	Multicopper oxidase, type 2	contracted in Bden, Clus, Spom, Klac, Dhan, Ylip, Pchr; also expanded in Mory, Ncra, Ccin.
				IPR002509	28	114	2	expanded	Polysaccharide deacetylase	also expanded in Fgra, Mory, Snod, Pgra, Bden, Rory, Pbla, Ccin.
				IPR013026	28	52	1	expanded	Tetratricopeptide region	also expanded in Psoj, Pram, Pinf, Anid.
				IPR005132	27	106	2	expanded	Rare lipoprotein A	also expanded in Psoj, Pram, Umay, Pgra, Rory, Pbla, Ppla, Pchr.
				IPR000757	26	82	3	contracted	Glycoside hydrolase, family 16	also contracted in Umay, Pgra, Bden, Clus, Cimm, Sros, Pchr; expanded in Fgra, Mory, Ncra.
				IPR008427	24	79	3	expanded	Extracellular membrane protein, 8-cysteine region, CFEM	contracted in Cgla, Afum, Scer, Klac, Ylip, Sros; also expanded in Tree.
				IPR006094	20	213	8	contracted	FAD linked oxidase, N-terminal	also contracted in Umay, Pgra, Cimm, Ppla, Pchr; expanded in Fgra, Mory, Snod, Cglo, Anid.
				IPR001002	20	112	2.5	contracted	Chitin-binding, type 1	also contracted in Umay, Calb, Scer, Klac, Dhan, Ylip, Ppla, Ccin; expanded in Fgra, Mory, Sscl, Bcin, Snod, Bden, Cglo, Anid.
				IPR000254	19	228	10	contracted	Cellulose-binding region, fungal	also contracted in Pinf, Rory, Pbla, Spom; expanded in Cglo, Pchr, Ccin.
				IPR012951	17	125	7	contracted	Berberine/berberine-like	also contracted in Pgra, Pchr; expanded in Snod, Anid.
				IPR001810	16	48	1.5	expanded	Cyclin-like F-box	also expanded in Pbla, Ppla, Pchr, Ccin.
				IPR001148	13	44	2	expanded	Carbonic anhydrase, eukaryotic	also expanded in Psoj, Pram, Pinf.
				IPR009880	13	22	1	expanded	Glyoxal oxidase, N-terminal	also expanded in Ppla, Ccin.
				IPR000726	12	40	3	contracted	Glycoside hydrolase, family 19, catalytic	also contracted in Pram, Pinf, Ecun, Cneo; expanded in Mory, Snod, Bden.
				IPR013994	11	27	3	contracted	Carbohydrate-binding WSC, subgroup	also contracted in Bcin, Cimm, Pchr.
obligate biotroph (Puccinia graminis)	all others	1	33	IPR001223	34	139	3	expanded	Glycoside hydrolase, family 18, catalytic domain	contracted in Psoj, Pram, Pinf, Umay, Bden, Cgla, Clus, Spom, Scer, Klac, Ylip; also expanded in Mory, Afum, Rory, Tree, Cglo, Anid, Ppla.
				IPR004843	33	168	4	contracted	Metallophosphoesterase	also contracted in Cgla, Scer, Klac, Psti; expanded in Psoj, Pram, Pinf.
				IPR014044	32	142	2	expanded	SCP-like extracellular	also expanded in Psoj, Pram, Pinf, Fgra, Mory, Lbic, Bden, Calb.
				IPR002509	28	114	2	expanded	Polysaccharide deacetylase	also expanded in Fgra, Mory, Snod, Lbic, Bden, Rory, Pbla, Ccin.
				IPR005132	27	106	2	expanded	Rare lipoprotein A	also expanded in Psoj, Pram, Umay, Lbic, Rory, Pbla, Ppla, Pchr.
				IPR011583	26	91	3.5	expanded	Chitinase II	contracted in Pram, Pinf, Bcin, Umay, Bden, Calb, Cimm, Dhan, Pchr; also expanded in Anid.
				IPR000757	26	82	3	contracted	Glycoside hydrolase, family 16	also contracted in Umay, Bden, Clus, Cimm, Sros, Pchr; expanded in Fgra, Mory, Ncra.
				IPR002018	24	205	8.5	contracted	Carboxylesterase, type B	also contracted in Pinf, Bden, Cimm, Cneo, Dhan, Ncra, Sros, Pchr; expanded in Bcin, Snod.
				IPR001764	24	151	4.5	contracted	Glycoside hydrolase, family 3, N-terminal	also contracted in Umay, Calb, Cimm, Cneo, Pbla, Ccin; expanded in Psoj, Pram, Fgra, Mory, Anid.
				IPR002772	24	140	4.5	contracted	Glycoside hydrolase, family 3, C-terminal	also contracted in Umay, Calb, Cimm, Cneo, Pbla, Ppla, Ccin; expanded in Psoj, Pram, Fgra, Anid.
				IPR006094	20	213	8	contracted	FAD linked oxidase, N-terminal	also contracted in Umay, Lbic, Cimm, Ppla, Pchr; expanded in Fgra, Mory, Snod, Cgla, Anid.
				IPR001087	19	94	4	contracted	Lipolytic enzyme, G-D-S-L	also contracted in Cneo, Sros, Pchr; expanded in Fgra, Cglo, Anid.
				IPR008922	18	125	6.5	contracted	Di-copper centre-containing	also contracted in Sscl, Umay, Cimm, Afum, Tree; expanded in Psoj, Mory.
				IPR002227	18	118	6.5	contracted	Tyrosinase	also contracted in Sscl, Umay, Cimm, Afum, Tree.
				IPR012951	17	125	7	contracted	Berberine/berberine-like	also contracted in Lbic, Pchr; expanded in Snod, Anid.
				IPR001424	16	33	1	expanded	Superoxide dismutase, copper/zinc binding	also expanded in Ppla.
				IPR013785	15	50	3	expanded	Aldolase-type TIM barrel	contracted in Psoj, Sscl, Umay; also expanded in Tree.
				IPR001214	11	28	2	expanded	SET	also expanded in Mory, Snod.
				IPR001878	10	30	3	expanded	Zinc finger, CCHC-type	contracted in Pram, Mgri, Ncra, Pchr.
				IPR003172	28	32	1	expanded	MD-2-related lipid-recognition	exclusive
				IPR002642	19	48	2	expanded	Lysophospholipase, catalytic region	exclusive
				IPR001433	13	20	1	expanded	Oxidoreductase FAD/NAD(P)-binding	exclusive
				IPR011614	11	14	1	expanded	Catalase, N-terminal	exclusive
				IPR014001	10	15	1	expanded	DEAD-like helicase, N-terminal	exclusive
				IPR013083	9	22	2	expanded	Zinc finger, RING/FYVE/PHD-type	exclusive
				IPR001841	9	19	1	expanded	Zinc finger, RING-type	exclusive
				IPR003337	9	13	1	expanded	Trehalose-phosphatase	exclusive
				IPR014021	9	13	1	expanded	Helicase, superfamily 1 and 2, ATP-binding	exclusive
				IPR005479	7	10	1	expanded	Carbamoyl-phosphate synthase L chain, ATP-binding	exclusive
				IPR011545	7	9	1	expanded	DNA/RNA helicase, DEAD/DEAH box type, N-terminal	exclusive
				IPR002350	4	50	13.5	contracted	Proteinase inhibitor I1, Kazal	exclusive
				IPR008906	4	8	1.5	expanded	HAT dimerisation	exclusive
				IPR000330	4	6	1	expanded	SNF2-related	exclusive

## Sheet: 5E. contr exp mf GO phylo
Additional file 5E. Contractions and expansions of molecular function GOs by phylogeny
molecular function GO is exclusively contracted/expanded in all	excluding	number of species	molecular function GOs affected	molecular function GO	total species with domain	total entries for domain	median	contraction / expansion	description	remarks
species	none	36	0
species	Oomycota	33	0
species	E. cuniculi	35	0
Mycota	Oomycota & E. cuniculi	32	0
Ascomycota	all others	21	0
Pezizomycotina	all others	11	0
Saccharomycotina	all others	9	0
Taphrinomycotina	all others	1	1	GO:0008422	3	20	7	contraction	beta-glucosidase activity
Basidiomycota	all others	8	0
Agaricomycotina	all others	5	0
Pucciniomycotina	all others	2	0
Ustilaginomycotina	all others	1	0
Zygomycota	all others	2	0
Chytridiomycota	all others	1	0
Microsporidia (E. cuniculi)	all others	1	0
Oomycota	Mycota	3		GO:0004674	13	42	2	expansion	protein serine/threonine kinase activity
molecular function GO is contracted/expanded in all	irrespective of	number of species	molecular function GOs affected	molecular function GO	total species with domain	total entries for domain	median	contraction / expansion	description	remarks
species	none	36	0
species	Oomycota	33	0
species	E. cuniculi	35	0
Mycota	Oomycota & E. cuniculi	32	0
Ascomycota	all others	21	0
Pezizomycotina	all others	11	0
Saccharomycotina	all others	9	1	GO:0008270	36	245	4.5	contraction	zinc ion binding	also contracted in Ecun, Rory; expanded in Psoj, Pram, Pinf, Bden, Mory, Snod, Pgra, Ccin
Taphrinomycotina	all others	1	18	GO:0003677	27	85	3	contraction	DNA binding	also contracted in Scer, Psti, Ncra, Cglo, Mory, Cimm, Sscl, Ccin; expanded in Rory, Pgra
				GO:0003756	23	37	1	expansion	protein disulfide isomerase activity	also expanded in Scer, Calb
				GO:0004067	7	12	1	expansion	asparaginase activity	also expanded in Scer
				GO:0004252	35	339	8	contraction	serine-type endopeptidase activity	also contracted in Bden, Scer, Klac, Psti, Dhan, Agos, Cgla, Calb, Clus, Umay, Sros, Cneo; expanded in Psoj, Pram, Pbla, Fgra, Mory, Cimm, Snod, Ppla
				GO:0004553	35	1016	20	contraction	hydrolase activity, hydrolyzing O-glycosyl compounds	also contracted in Bden, Pbla, Scer, Klac, Psti, Dhan, Agos, Cgla, Calb, Clus, Cimm, Sros, Cneo; expanded in Psoj, Pram, Fgra, Ncra, Cglo, Mory, Sscl, Bcin, Snod, Ppla, Pchr, Ccin
				GO:0004568	32	111	3	contraction	chitinase activity	also contracted in Pram, Ecun, Bden, Klac, Dhan, Cgla, Cimm, Bcin, Umay, Pchr; expanded in Rory, Anid, Afum, Pgra
				GO:0004622	11	19	1	expansion	lysophospholipase activity	also expanded in Psti
				GO:0004806	30	140	4	contraction	triglyceride lipase activity	also contracted in Klac, Cgla, Ncra, Umay; expanded in Calb, Ylip, Lbic
				GO:0005507	30	149	4	contraction	copper ion binding	also contracted in Bden, Klac, Dhan, Ylip, Cimm, Sros, Pchr; expanded in Psoj, Ncra, Mory, Snod, Lbic, Ccin
				GO:0005524	36	270	5	contraction	ATP binding	also contracted in Klac, Cimm, Sscl; expanded in Psoj, Pram, Pinf, Pgra, Ppla, Lbic
				GO:0008237	25	106	3	contraction	metallopeptidase activity	also contracted in Scer, Klca, Psti, Dhan, Calb, Clus, Ylip, Cneo; expanded in Psoj, Pram, Mory, Anid, Snod, Ccin
				GO:0008270	36	245	4.5	contraction	zinc ion binding	also contracted in Ecun, Rory, all Saccharomycotina; expanded in Psoj, Pram, Pinf, Bden, Mory, Snod, Pgra, Ccin
				GO:0008422	3	20	7	contraction	beta-glucosidase activity	exclusive
				GO:0016491	34	429	10.5	contraction	oxidoreductase activity	also contracted in Scer, Klac, Psti, Dhan, Cgla, Calb, Clus, Ylip, Cimm, Sros, Lbic; expanded in Psoj, Pram, Fgra, Mory, Anid, Snod, Ppla
				GO:0016787	35	601	14	contraction	hydrolase activity	also contracted in Ecun, Bden, Scer, Klac, Dhan, Agos, Cgla, Calb, Clus, Cimm; expanded in Tree, Fgra, Mory, Bcin, Snod, Ppla, Pchr, Ccin
				GO:0030248	19	247	11	contraction	cellulose binding	also contracted in Rory, Pbla, Lbic; expanded in Cglo, Pchr, Ccin; exclusive
				GO:0046872	36	468	10.5	contraction	metal ion binding	also contracted in Ecun, Rory, Pbla, Scer, Klac, Psti, Dhan, Agos, Cgla, Clus, Sros, Lbic; expanded in Psoj, Pram, Pinf, Fgra, Mory, Anid, Snod, Pgra
				GO:0050660	25	394	10	contraction	flavin adenine dinucleotide binding	also contracted in Rory, Psti, Dhan, Cimm, Sros; expanded in Fgra, Cglo, Mory, Anid, Bcin, Snod, Ccin
Basidiomycota	all others	8	1	GO:0005506	32	431	8.5	contracted in Umay, Sros, Pgra, Cneo; expanded in Ppla, Pchr, Lbic, Cneo	iron ion binding	also contracted in Bden, Rory, Pbla, Scer, Klac, Psti, Agos, Cgla, Clus, Cimm; also expanded in Mory, Anid, Bcin, Snod
Agaricomycotina	all others	5	2	GO:0005506	32	431	8.5	contracted in Cneo; expanded in Ppla, Pchr, Lbic, Cneo	iron ion binding	also contracted in Bden, Rory, Pbla, Scer, Klac, Psti, Agos, Cgla, Clus, Cimm, Umay, Sros, Pgra; also expanded in Mory, Anid, Bcin, Snod
				GO:0020037	33	489	9	contracted in Cneo; expanded in Ppla, Pchr, Lbic, Cneo	heme binding	also contracted in Rory, Pbla, Scer, Klac, Psti, Dhan, Agos, Cgla, Calb, Clus, Cimm, Umay, Sros; also expanded in Fgra, Mory, Anid, Bcin, Snod
Pucciniomycotina	all others	2	6	GO:0004185	34	133	3	contracted in Sros, expanded in Pgra	serine-type carboxypeptidase activity	also contracted in Pram, Rory, Cgla, Clus, Ncra; also expanded in Fgra, Afum, Ppla, Pchr
				GO:0004497	29	324	5	contracted	monooxygenase activity	also contracted in Rory, Pbla, Scer, Klac, Psti, Agos, Cgla, Clus, Umay; expanded in Fgra, Mory, Anid, Bcin, Snod, all Agaricomycetes
				GO:0005506	32	431	8.5	contracted	iron ion binding	also contracted in Bden, Rory, Pbla, Scer, Klac, Psti, Agos, Cgla, Clus, Cimm, Umay, Cneo; expanded in Mory, Anid, Bcin, Snod, all Agaricomycetes
				GO:0016705	30	373	6.5	contracted	oxidoreductase activity, acting on paired donors, with incorporation or reduction of molecular oxygen	also contracted in Rory, Pbla, Scer, Klac, Psti, Agos, Cgla, Clus, Ylip, Cimm, Umay; expanded in Fgra, Cglo, Mory, Anid, Bcin, Snod, all Agaricomycetes
				GO:0016757	26	90	3	contracted	transferase activity, transferring glycosyl groups	also contracted in Dhan, agos, Umay; expanded in Mory, Afum
				GO:0046872	36	468	10.5	contracted in Sros, expandend in Pgra	metal ion binding	also contracted in Ecun, Rory, Pbla, Spom, Scer, Klac, Psti, Dhan, Agos, Cgla, Clus, Lbic; also expanded in Psoj, Pram, Pinf, Fgra, Mory, Anid, Snod
Ustilaginomycotina	all others	1	18	GO:0004252	35	339	8	contracted	serine-type endopeptidase activity	also contracted in Bden, Spom, Scer, Klac, Psti, Dhan, Agos, Cgla, Calb, Clus, Sros, Cneo; expanded in Psoj, Pram, Pbla, Fgra, Mory, Cimm, Snod, Ppla
				GO:0004348	12	55	3.5	contracted	glucosylceramidase activity	expanded in Psoj, Pinf, Lbic
				GO:0004497	29	324	5	contracted	monooxygenase activity	also contracted in Rory, Pbla, Scer, Klac, Psti, Agos, Cgla, Clus, Sros, Pgra; expanded in Fgra, Mory, Anid, Bcin, Snod, all Agaricomycetes
				GO:0004568	32	111	3	contracted	chitinase activity	also contracted in Pram, Ecun, Bden, Spom, Klac, Dhan, Cgla, Cimm, Bcin, Pchr; expanded in Rory, Anid, Afum, Pgra
				GO:0004601	22	108	5	contracted	peroxidase activity	also contracted in Rory, Calb, Ncra, Cimm, Lbic; expanded in Snod
				GO:0004650	24	161	4	contracted	polygalacturonase activity	also contracted in Scer, Agos, Ncra, Cglo, Pgra, Cneo; expanded in Psoj, Pram, Pinf, Rory, Anid, Sscl, Bcin
				GO:0004806	30	140	4	contracted	triglyceride lipase activity	also contracted in Spom, Klac, Cgla, Ncra; expanded in Calb, Ylip, Lbic
				GO:0005506	32	431	8.5	contracted	iron ion binding	also contracted in Bden, Rory, Pbla, Scer, Klac, Psti, Agos, Cgla, Calb, Cimm, Sros, Pgra, Cneo; expanded in Mory, Anid, Bcin, Snod, all Agaricomycetes
				GO:0005509	35	161	4	contracted	calcium ion binding	also contracted in Psti, Clus, Sros, Pchr; expanded in Pinf, Ncra, Mory, Snod
				GO:0008061	19	115	3	contracted	chitin binding	also contracted in Pbla, Dhan, tree, Cimm, Ppla, Ccin; expanded in Bden, Fgra, Cglo, Mory, Anid, Sscl, Bcin, Snod
				GO:0008236	30	112	3	contracted	serine-type peptidase activity	also contracted in Pram, Pinf, Dhan, Agos, Cgla, Calb, Clus; expanded in Bden, Mory, Afum, Snod, Ppla
				GO:0008762	20	210	8	contracted	UDP-N-acetylmuramate dehydrogenase activity	also contracted in Cimm, Pgra, Ppla, Pchr, Lbic; expanded in Fgra, Cglo, Mory, Anid, Snod
				GO:0016705	30	373	6.5	contracted	oxidoreductase activity, acting on paired donors, with incorporation or reduction of molecular oxygen	also contracted in Rory, Pbla, Scer, Klac, Psti, Agos, Cgla, Clus, Ylip, Cimm, Sros, Pgra; expanded in Fgra, Cglo, Mory, Anid, Bcin, Snod, all Agaricomycetes
				GO:0016757	26	90	3	contracted	transferase activity, transferring glycosyl groups	also contracted in Dhan, Agos, Sros, Pgra; expanded in Mory, Afum
				GO:0016788	26	121	4	contracted	hydrolase activity, acting on ester bonds	also contracted in Agos, Sros, Cneo, Pchr, Lbic; expanded in Rory
				GO:0020037	33	489	9	contracted	heme binding	also contracted in Rory, Pbla, Scer, Klac, Psti, Dhan, Agos, Cgla, Calb, Clus, Cimm, Sros, Cneo; expanded in Fgra, Mory, Anid, Bcin, Snod, all Agaricomycetes
				GO:0030599	19	68	3	contracted	pectinesterase activity	also contracted in Ncra, Cglo, Mory; expanded in Psoj, Pram
				GO:0045330	19	68	3	contracted	aspartyl esterase activity	also contracted in Ncra, Cglo, Mory; expanded in Psoj, Pram
Zygomycota	all others	2	9	GO:0004497	29	324	5	contracted	monooxygenase activity	also contracted in Scer, Klac, Psti, Agos, Cgla, Clus, Sros, Pgra; expanded in Fgra, Mory, Anid, Bcin, Snod, all Agaricomycetes
				GO:0004563	22	34	1	expanded	beta-N-acetylhexosaminidase activity	also expanded in Ppla
				GO:0005506	32	431	8.5	contracted	iron ion binding	also contracted in Bden, Scer, Klac, Psti, Agos, Cgla, Clus, Cimm, Umay, Sros, Pgra, Cneo; expanded in Fgra, Mory, Anid, Bcin, Snod, all Agaricomycetes
				GO:0016705	30	373	6.5	contracted	oxidoreductase activity, acting on paired donors, with incorporation or reduction of molecular oxygen	also contracted in Scer, Klac, Psti, Agos, Cgla, Clus, Ylip, Cimm, Sros, Pgra; expanded in Fgra, Cglo, Mory, Anid, Bcin, Snod, all Agaricomycetes
				GO:0016810	28	140	3	expanded	hydrolase activity, acting on carbon-nitrogen (but not peptide) bonds	also expanded in Fgra, Mory, Snod, Pgra, Lbic, Ccin; contracted in Pinf, Ecun, Scer, Klac, Dhan, Calb, Clus
				GO:0020037	33	489	9	contracted	heme binding	also contracted in Scer, Klac, Psti, Dhan, Agos, Cgla, Calb, Clus, Cimm, Umay, Sros, Cneo; expanded in Fgra, Mory, Anid, Bcin, Snod, all Agaricomycetes
				GO:0030246	35	216	5	contracted	carbohydrate binding	also contracted in Bden, Scer, Klac, Psti,Agos, Cgla, Clus, Ylip, Sros; expanded in Psoj, Pram, Tree, Anid, Afum, Snod, Ppla, Ccin
				GO:0030248	19	247	11	contracted	cellulose binding	also contracted in Spom, Lbic; expanded in Cglo, Pchr, Ccin
				GO:0046872	36	468	10.5	contracted	metal ion binding	also contracted in Ecun,Spom, Scer, Klac, Psti, Dhan, Aogos, Cgla, Clus, Sros, Lbic; expanded in Psoj, Pram, Pinf, Fgra, Mory, Anid, Snod, Pgra
Chytridiomycota	all others	1	20	GO:0000166	21	31	1	expanded	nucleotide binding	also expanded in Pgra
				GO:0003676	31	141	2	expanded	nucleic acid binding	also expanded in Psoj, Pram, Pinf, Snod, Pgra, all Agaricomycetes
				GO:0003824	30	333	10	contracted	catalytic activity	also contracted in Rory, Klac, Psti, Agos, Clus, Cimm, Cneo; expanded in Pram, Mory, Anid, Snod
				GO:0004190	34	337	7.5	expanded	aspartic-type endopeptidase activity	also expanded in Rory, Ylip, Ppla, Pchr; contracted in Pram, Pinf, Klac, Cgla, Cimm, Sros, Cneo
				GO:0004222	25	91	2	expanded	metalloendopeptidase activity	also expanded in Pram, Pinf, Cimm, Snod, Ccin
				GO:0004252	35	339	8	contracted	serine-type endopeptidase activity	also contracted in Spom, Scer, Klac, Psti, Dhan, Agos, Cgla, Calb, Clus, Umay, Sros, Cneo; expanded in Psoj, Pram, Pbla, Fgra, Mory, Cimm, Snod, Ppla
				GO:0004553	35	1016	20	contracted	hydrolase activity, hydrolyzing O-glycosyl compounds	also contracted in Spom, Scer, Klac, Psti, Dhan, Agos, Cgla, Calb, Clus, Cimm, Sros, Cneo; expanded in Psoj, Pram, Fgra, Ncra, Cglo, Mory, Sscl, Bcin, Snod, Ppla, Pchr, Ccin
				GO:0004568	32	111	3	contracted	chitinase activity	also contracted in Pram, Ecun, Spom, Klac, Dhan, Cgla, Cimm, Bcin, Umay; expanded in Rory, Anid, Afum, Pgra
				GO:0005506	32	431	8.5	contracted	iron ion binding	also contracted in Rory, Pbla, Scer, Klac, Psti, Agos, Cgla, Clus, Cimm, Umay, Sros, Pgra, Cneo; expanded in Mory, Anid, Bcin, Snod, all Agaricomycetes
				GO:0005507	30	149	4	contracted	copper ion binding	also contracted in Spom, Klac, Dhan, Ylip, Cimm, Sros, Pchr; expanded in Psoj, Ncra, Mory, Snod, Lbic, Ccin
				GO:0008061	19	115	3	expanded	chitin binding	also expanded in Fgra, Cglo, Mory, Sscl, Bcin, Snod; contracted in Pbla, Dhan, Tree, Cimm, Umay, Ppla, Ccin
				GO:0008233	32	123	2	expanded	peptidase activity	also expanded in Psoj, Pinf, Tree, Fgra, Mory, Snod, Ccin
				GO:0008236	30	112	3	expanded	serine-type peptidase activity	also expanded in Mory, Afum, Snod, Ppla; contracted in Pram, Pinf, Dhan, Agos, Cgla, Cal, Clus, Umay
				GO:0008270	36	245	4.5	expanded	zinc ion binding	also expanded in Psoj, Pram, Pinf, Mory, Snod, Pgra, Ccin; contracted in Rory, Spom, all Saccharomycotina
				GO:0008810	23	99	4	contracted	cellulase activity	also contracted in Pbla, Scer, Pchr, Lbic, Ccin; expanded in Psoj, Afum
				GO:0015035	35	108	3	contracted	protein disulfide oxidoreductase activity	also contracted in Pgra, Ccin
				GO:0016787	35	601	14	contracted	hydrolase activity	also contracted in Ecun, Spom, Scer, Klac, Dhan, Agos, Cgla, Calb, Clus, Cimm; expanded in Tree, Fgra, Mory, Bcin, Snod, Ppla, Pchr, Ccin
				GO:0016810	28	140	3	expanded	hydrolase activity, acting on carbon-nitrogen (but not peptide) bonds	also expanded in Rory, Pbla, Fgra, Mory, Snod, Pgra, Lbic, Ccin; contracted in Pinf, Ecun, Scer, Klac, Dhan, Calb, Clus
				GO:0016853	31	102	3	contracted	isomerase activity	also contracted in Pbla, Calb, Clus, Pgra; expanded in Psoj, Pinf
				GO:0030246	35	216	5	contracted	carbohydrate binding	also contracted in Rory, Pbla, Scer, Klac, Psti, Agos, Cgla, Clus, Ylip, Sros; expanded in Psoj, Pram, Tree, Anid, Afum, Snod, Ppla, Ccin
Microsporidia (E. cuniculi)	all others	1	5	GO:0004568	32	111	3	contracted	chitinase activity	also contracted in Pram, Bden, Spom, Klac, Dhan, cgla, Cimm, Bcin, Umay, Pchr; expanded in Rory, Anid, Afum, Pgra
				GO:0008270	36	245	4.5	contracted	zinc ion binding	also contracted in Rory, Spom, all Saccharomycotina; expanded in Psoj, Pram, Pinf, Bden, Mory, Snod, Pgra, Ccin
				GO:0016787	35	601	14	contracted	hydrolase activity	also contracted in Bden, Spom, Scer, Klac, Dhan, Agos, Cgla, Calb, Clus, Cimm; expanded in Tree, Fgra, Mory, Bcin, Snod, Ppla, Pchr, Ccin
				GO:0016810	28	140	3	contracted	hydrolase activity, acting on carbon-nitrogen (but not peptide) bonds	also contracted in Pinf, Scer, Klac, Dhan, Calb, Clus; expanded in Bden, Rory, Pbla, Fgra, Mory, Snod, Pgra, Lbic, Ccin
				GO:0046872	36	468	10.5	contracted	metal ion binding	also contracted in Rory, Pbla, Spom, Scer, Klac, Psti, Dhan, Agos, Cgla, Clus, Sros, Lbic; expanded in Psoj, Pram, Pinf, Fgra, Mory, Anid, Snod, Pgra
Oomycota	Mycota	3	10	GO:0003676	31	141	2	expanded	nucleic acid binding	also expanded in Bden, Snod, Pgra, all Agaricomycetes
				GO:0003723	30	121	3	expanded	RNA binding	also expanded in Mory, Snod; contracted in Klac, Psti, Dhan, Agos, Cglo, Pgra, Ccin
				GO:0003993	28	127	4	expanded	acid phosphatase activity	contracted in Rory, Calb, Cglo, Cimm, Cneo, Ccin
				GO:0004650	24	161	4	expanded	polygalacturonase activity	also expanded in Rory, Anid, Sscl, Bcin; contracted in Scer, Agos, Ncra, cglo, Umay, Pgra, Cneo
				GO:0004674	13	42	2	expanded	protein serine/threonine kinase activity	exclusive
				GO:0005524	36	270	5	expanded	ATP binding	also expanded in Pgra, Ppla, Lbic; contracted in Spom, Klac, Cimm, Sscl
				GO:0008270	36	245	4.5	expanded	zinc ion binding	also expanded in Bden, Mory, Snod, Pgra, Ccin; contracted in Econ, Rory, Spom, all Saccharomycotina
				GO:0046872	36	468	10.5	expanded	metal ion binding	also expanded in Fgra, Mory, Anid, Snod, Pgra; contracted in Ecun, Rory, Pbla, Spom, Scer, Klac, Psti, Dhan, Agos, Cgla, Clus, Sros, Lbic
				GO:0052861	19	40	1	expanded	glucan endo-1,3-beta-glucanase activity, C-3 substituted reducing group	also expanded in Afum
				GO:0052862	19	40	1	expanded	glucan endo-1,4-beta-glucanase activity, C-3 substituted reducing group	also expanded in Afum

## Sheet: 5F. contr exp mf GO lifestyle
Additional file 5F. Contractions and expansions of molecular function GOs by lifestyle
molecular function GO is exclusively contracted/expanded in all	excluding	number of species	molecular function GOs affected	molecular function GO	total species with domain	total entries for domain	median	contraction / expansion	description	remarks
species	none	36	0
saprophytes	all others	15	0
animal pathogens	all others	8	0
animal pathogens	all others plus E. cuniculi	7	0
plant pathogens	all others	11	0
plant pathogens	all others plus Puccinia graminis	10	0
plant pathogens	all others plus Oomycota	8	0
plant pathogens	all others plus Oo plus Puccinia	7	0
animal pathogens in Ascomycota	all others	5	0
plant pathogens in Ascomycota	all others	6	0
plant pathogens in Pezizomycotina	all others	5	0
saprophytes in Ascomycota	all others	10	0
saprophytes in Pezizomycotina	all others	4	0
saprophytes in Saccharomycotina	all others	5	0
saprophytes in Basidiomycota	all others	4	0
saprophytes in Agaricomycotina	all others	3	0
polyphage (Rhizopus oryzae)	all others	1	0
EcM	all others	1	0
obligate biotroph (Puccinia graminis)	all others	1	2	GO:0004620	14	36	2	expansion	phospholipase activity
				GO:0008026	10	14	1	expansion	ATP-dependent helicase activity
molecular function GO is contracted/expanded in all	irrespective of	number of species	molecular function GOs affected	molecular function GO	total species with domain	total entries for domain	median	contraction / expansion	description	remarks
species	none	36	0
saprophytes	all others	15	0
animal pathogens	all others	8	0
animal pathogens	all others plus E. cuniculi	7	0
plant pathogens	all others	11	0
plant pathogens	all others plus Puccinia graminis	10	0
plant pathogens	all others plus Oomycota	8	0
plant pathogens	all others plus Oo plus Puccinia	7	0
animal pathogens in Ascomycota	all others	5	0
plant pathogens in Ascomycota	all others	6	1	GO:0004553	35	1016	20	contracted in Agos, expanded in Fgra, Mory Sscl, Bcin, Snod	hydrolase activity, hydrolyzing O-glycosyl compounds	also contracted in Bden, Cgla, Calb, Clus, Cimm, Cneo, Pbla, Spom, Scer, Klac, Psti, Dhan, Sros; also expanded in Psoj, Pram, Ncra, Cglo, Ppla, Pchr, Ccin
plant pathogens in Pezizomycotina	all others	5	2	GO:0004553	35	1016	20	expanded	hydrolase activity, hydrolyzing O-glycosyl compounds	also expanded in Psoj, Pram, Ncra, Cglo, Ppla, Pchr, Ccin; contracted in Agos, Bden, Cgla, Calb, Clus, Cimm, Cneo, Pbla, Spom, Scer, Klac, Psti, Dhan, Sros
				GO:0008061	19	115	3	expanded	chitin binding	also expanded in Bden, Cglo, Anid; contracted in Umay, Cimm, Pbla, Dhan, Tree, Ppla, Ccin
saprophytes in Ascomycota	all others	10	0
saprophytes in Pezizomycotina	all others	4	0
saprophytes in Saccharomycotina	all others	5	3	GO:0008237	25	106	3	contracted	metallopeptidase activity	also contracted in Calb, Clus, Cneo, Spom; expanded in Psoj, Pram, Mory, Snod, Anid, Ccin
				GO:0008270	36	245	4.5	contracted	zinc ion binding	also contracted in Agos, Ecun, Cgla, Calb, Clus, Spom, Rory; expanded in Psoj, Pram, Pinf, Mory, Snod, Pgra, Bden, Ccin
				GO:0016491	34	429	10.5	contracted	oxidoreductase activity	also contracted in Cgla, Calb, Clus, Cimm, Spom, Sros, Lbic; expanded in Psoj, Pram, Fgra, Mory, Snod, Anid, Ppla
saprophytes in Basidiomycota	all others	4	5	GO:0004497	29	324	5	contracted in Sros, expanded in Ppla, Pchr, Ccin	monooxygenase activity	also contracted in Agos, Umay, Pgra, Cgla, Clus, Pbla, Scer, Klac, Psti, Rory; also expanded in Fgra, Mory, Bcin, Sscl, Anid, Lbic
				GO:0004553	35	1016	20	contracted in Sros, expanded in Ppla, Pchr, Ccin	hydrolase activity, hydrolyzing O-glycosyl compounds	also contracted in Agos, Bden, Cgla, Calb, Clus, Cimm, Cneo, Pbla, Spom, Scer, Klac, Psti, Dhan; also expanded in Psoj, Pram, Fgra, Mory, Sscl, Bcin, Snod, Ncra, Cglo
				GO:0005506	32	431	8.5	contracted in Sros, expanded in Ppla, Pchr, Ccin	iron ion binding	also contracted in Agos, Umay, Pgra, Bden, Cgla, Clus, Cimm, Cneo, Pbla, Scer, Klac, Psti, Rory; also expanded in Mory, Bcin, Snod, Anid, Lbic
				GO:0016705	30	373	6.5	contracted in Sros, expanded in Ppla, Pchr, Ccin	oxidoreductase activity, acting on paired donors, with incorporation or reduction of molecular oxygen	also contracted in Agos, Umay, Pgra, Cgla, Clus, Cimm, Pbla, Scer, Klac, Psti, Ylip, Rory; also expanded in Fgra, Mory, Bcin, Snod, Cgla, Anid, Lbic
				GO:0020037	33	489	9	contracted in Sros, expanded in Ppla, Pchr, Ccin	heme binding	also contracted in Agos, Umay, Cgla, Calb, Clus, Cimm, Cneo, Pbla, Scer, Klac, Psti, Dhan, Rory; also expanded in Fgra, Mory, Bcin, Snod, Anid, Lbic
saprophytes in Agaricomycotina	all others	3	8	GO:0003676	31	141	2	expanded	nucleic acid binding	also expanded in Psoj, Pram, Pinf, Snod, Pgra, Bden, Lbic
				GO:0004497	29	324	5	expanded	monooxygenase activity	also expanded in Fgra, Mory, Bcin, Sscl, Anid, Lbic; contracted in Agos, Umay, Pgra, Cgla, Clus, Pbla, Scer, Klac, Psti, Sros, Rory
				GO:0004553	35	1016	20	expanded	hydrolase activity, hydrolyzing O-glycosyl compounds	also expanded in Psoj, Pram, Fgra, Mory, Sscl, Bcin, Snod, Ncra, Cglo; contracted in Agos, Bden, Cgla, Calb, Clus, Cimm, Cneo, Pbla, Spom, Scer, Klac, Psti, Dhan, Sros
				GO:0005199	22	117	2.5	contracted in Ppla, expanded in Pchr, Ccin	structural constituent of cell wall	also contracted in Fgra, Mory, Calb, Clus, Cimm, Psti; also expanded in Cgla, Scer, Lbic
				GO:0005506	32	431	8.5	expanded	iron ion binding	also expanded in Mory, Bcin, Snod, Anid, Lbic; contracted in Agos, Umay, Pgra, Bden, Cgla, Clus, Cimm, Cneo, Pbla, Scer, Klac, Psti, Sros, Rory
				GO:0016705	30	373	6.5	expanded	oxidoreductase activity, acting on paired donors, with incorporation or reduction of molecular oxygen	also expanded in Fgra, Mory, Bcin, Snod, Cgla, Anid, Lbic; contracted in Agos, Umay, Pgra, Cgla, Clus, Cimm, Pbla, Scer, Klac, Psti, Ylip, Sros, Rory
				GO:0016787	35	601	14	expanded	hydrolase activity	also expanded in Fgra, Mory, Bcin, Snod, Tree; contracted in Agos, Ecun, Bden, Cgla, Calb, Clus, Cimm, Spom, Scer, Klac, Dhan
				GO:0020037	33	489	9	expanded	heme binding	also expanded in Fgra, Mory, Bcin, Snod, Anid, Lbic; contracted in Agos, Umay, Cgla, Calb, Clus, Cimm, Cneo, Pbla, Scer, Klac, Psti, Dhan, Sros, Rory
polyphage (Rhizopus oryzae)	all others	1	21	GO:0003677	27	85	3	expanded	DNA binding	also expanded in Pgra, contracted in Mory, Snod, Cimm, Spom, Scer, Psti, Ncra, Cglo, Ccin
				GO:0003824	30	333	10	contracted	catalytic activity	also contracted in Agos, Bden, Clus, Cimm, Cneo, Klac, Psti; expanded in Pram, Mory, Snod, Anid
				GO:0003964	7	20	2	expanded	RNA-directed DNA polymerase activity	also expanded in Mory
				GO:0003993	28	127	4	contracted	acid phosphatase activity	also contracted in Calb, Cimm, Cneo, Cglo, Ccin; expanded in Psoj, Pram, Pinf
				GO:0004185	34	133	3	contracted	serine-type carboxypeptidase activity	also contracted in Pram, Cgla, Clus, Ncra, Sros; expanded in Fgra, Pgra, Afum, Ppla, Pchr
				GO:0004190	34	337	7.5	expanded	aspartic-type endopeptidase activity	also expanded in Bden, Ylip, Ppla, Pchr; contracted in Pram, Pinf, Cgla, Cimm, Cneo, Klac, Sros
				GO:0004497	29	324	5	contracted	monooxygenase activity	also contracted in Agos, Umay, Pgra, Cgla, Clus, Pbla, Scer, Klac, Psti, Sros; expanded in Fgra, Mory, Bcin, Snod, Anid, Ppla, Pchr, Ccin, Lbic
				GO:0004563	22	34	1	expanded	beta-N-acetylhexosaminidase activity	also expanded in Pbla, Ppla
				GO:0004568	32	111	3	expanded	chitinase activity	also expanded in Pgra, Afum, Anid; contracted in Pram, Bcin, Umay, Ecun, Bden, Cgla, Cimm, Spom, Klac, Dhan, Pchr
				GO:0004601	22	108	5	contracted	peroxidase activity	also contracted in Umay, Calb, Cimm, Ncra, Lbic; expanded in Snod
				GO:0004650	24	161	4	expanded	polygalacturonase activity	also expanded in Psoj, Pram, Pinf, Sscl, Bcin, Anid; contracted in Agos, Umay, Pgra, Cneo, Scer, Ncra, Cglo
				GO:0005506	32	431	8.5	contracted	iron ion binding	also contracted in Agos, Umay, Pgra, Bden, Cgla, Clus, Cimm, Cneo, Pbla, Scer, Klac, Psti, Sros; expanded in Mory, Bcin, Snod, Anid, Ppla, Pchr, Ccin, Lbic
				GO:0008270	36	245	4.5	contracted	zinc ion binding	also contracted in Agos, Ecun, Cgla, Calb, Clus, Spom, Scer, Klac, Psti, Dhan, Ylip; expanded in Psoj, Pram, Pinf, Mory, Snod, Pgra, Bden, Ccin
				GO:0016705	30	373	6.5	contracted	oxidoreductase activity, acting on paired donors, with incorporation or reduction of molecular oxygen	also contracted in Agos, Umay, Pgra, Cgla, Clus, Cimm, Pbla, Scer, Klac, Psti, Ylip, Sros; expanded in Fgra, Mory, Bcin, Snod, Cglo, Anid, Ppla, Pchr, Ccin, Lbic
				GO:0016788	26	121	4	expanded	hydrolase activity, acting on ester bonds	contracted in Agos, Umay, Cneo, Sros, Pchr, Lbic
				GO:0016810	28	140	3	expanded	hydrolase activity, acting on carbon-nitrogen (but not peptide) bonds	also expanded in Fgra, Mory, Snod, Pgra, Bden, Pbla, Ccin, Lbic; contracted in Pinf, Ecun, Calb. Clus, Scer, Klac, Dhan
				GO:0020037	33	489	9	contracted	heme binding	also contracted in Agos, Umay, Cgla, Calb, Clus, Cimm, Cneo, Pbla, Scer, Klac, Psti, Dhan, Sros; expanded in Fgra, Mory, Bcin, Snod, Anid, Ppla, Pchr, Ccin, Lbic
				GO:0030246	35	216	5	contracted	carbohydrate binding	also contracted in Agos, Bden, Cgla, Clus,Pbla, Scer, Klac, Psti, Ylip, Sros; expanded in Psoj, Pram, Snod, Afum, Tree, Anid, Ppla, Ccin
				GO:0030248	19	247	11	contracted	cellulose binding	als contracted in Pbla, Spom, Lbic; expanded in Cglo, Pchr, Ccin
				GO:0046872	36	468	10.5	contracted	metal ion binding	also contracted in Agos, Ecun, Cgla, Clus,Pbla, Spom, Scer, Klac, Psti, Dhan, Sros, Lbic; expanded in Psoj, Pram, Pinf, Fgra, Mory, Snod, Pgra, Anid
				GO:0050660	25	394	10	contracted	flavin adenine dinucleotide binding	also contracted in Cimm, Spom, Psti, Dhan, Sros; expanded in Fgra, Mory, Bcin, Snod, Cglo, Anid, Ccin
EcM	all others	1	21	GO:0003676	31	141	2	expanded	nucleic acid binding	also expanded in Psoj, Pram, Pinf, Snod, Pgra, Bden, Ppla, Pchr, Ccin
				GO:0004348	12	55	3.5	expanded	glucosylceramidase activity	Also expanded in Psoj, Pinf; contracted in Umay
				GO:0004497	29	324	5	expanded	monooxygenase activity	also expanded in Fgra, Mory, Bcin, Snod, Anid, Ppla, Pchr, Ccin; contracted in Agos, Umay, Pgra, Cgla, Clus, Pbla, Scer, Klac, Psti, Sros, Rory
				GO:0004601	22	108	5	contracted	peroxidase activity	also contracted in Umay, Calb, Cimm, Ncra, Rory; expanded in Snod
				GO:0004806	30	140	4	expanded	triglyceride lipase activity	also expanded in Calb, Ylip; contracted in Umay, Cgla, Spom, Klac, Ncra
				GO:0005199	22	117	2.5	expanded	structural constituent of cell wall	also expanded in Cgla, Scer, Pchr, Ccin; contracted in Fgra, Mory, Calb, Clus, Cimm, Psti, Ppla
				GO:0005506	32	431	8.5	expanded	iron ion binding	also expanded in Mory, Bcin, Snod, Anid, Ppla, Pchr, Ccin; contracted in Agos, Umay, Pgra, Bden, Cgla, Clus, Cimm, Cneo, Pbla, Scer, Klac, Psti, Sros, Rory
				GO:0005507	30	149	4	expanded	copper ion binding	also expanded in Psoj, Mory, Snod, Ncra, Ccin; contracted in Bden, Cimm, Spom, Klac, Dhan, Ylip, Sros, Pchr
				GO:0005524	36	270	5	expanded	ATP binding	also expanded in Psoj, Pram, Pinf, Pgra, Ppla; contracted in Snod, Cimm, Spom, Klac
				GO:0005525	14	27	1	expanded	GTP binding	also expanded in Pram, Ppla
				GO:0008762	20	210	8	contracted	UDP-N-acetylmuramate dehydrogenase activity	also contracted in Umay, Pgra, Cimm, Ppla, Pchr; expanded in Fgra, Mory, Snod, Cgla, Anid
				GO:0008810	23	99	4	contracted	cellulase activity	also contracted in Bden, Pbla, Scer, Pchr, Ccin; expanded in Psoj, Afum
				GO:0016491	34	429	10.5	contracted	oxidoreductase activity	also contracted in Cgla, Calb, Clus, Cimm, Spom, Scer, Klac, Psti, Dhan, Ylip, Sros; expanded in Psoj, Pram, Fgra, Mory, Snod, Anid, Ppla
				GO:0016614	15	43	3	contracted	oxidoreductase activity, acting on CH-OH group of donors	also contracted in Ppla
				GO:0016705	30	373	6.5	expanded	oxidoreductase activity, acting on paired donors, with incorporation or reduction of molecular oxygen	also expanded in Fgra, Mory, Bcin, Snod, Cglo, Anid, Ppla, Pchr, Ccin; contracted in Agos, Umay, Pgra, Cgla, Clus, Cimm, Pbla, Scer, Klac, Psti, Ylip, Sros, Rory
				GO:0016788	26	121	4	contracted	hydrolase activity, acting on ester bonds	also contracted in Agos, Umay, Cneo, Sros, Pchr; expanded in Rory
				GO:0016810	28	140	3	expanded	hydrolase activity, acting on carbon-nitrogen (but not peptide) bonds	also expanded in Fgra, Mory, Snod, Pgra, Bden, Pbla, Ccin, Rory; contracted in Pinf, Ecun, Calb, Clus, Scer, Klac, Dhan
				GO:0020037	33	489	9	expanded	heme binding	also expanded in Fgra, Mory, bcin, Snod, Anid, Ppla, Pchr, Ccin; contracted in Agos, Umay, Cgla, Calb, Clus, Cimm, Cneo, Pbla, Scer, Klac, Psti, Dhan, Sros, Rory
				GO:0030248	19	247	11	contracted	cellulose binding	also contracted in Pbla, Spom, Rory; expanded in Cglo, Pchr, Ccin
				GO:0046872	36	468	10.5	contracted	metal ion binding	also contracted in Agos, Ecun, Cgla, Clus, Pbla, Spom, Scer, Klac, Psti, Dhan, Sros, Rory; expanded in Psoj, Pram, Pinf, Fgra, Mory, Snod, Pgra, Anid
				GO:0052716	7	27	2	expanded	hydroquinone:oxygen oxidoreductase activity	also expanded in Anid, Ccin
obligate biotroph (Puccinia graminis)	all others	1	22	GO:0000166	21	31	1	expanded	nucleotide binding	also expanded in Bden
				GO:0003676	31	141	2	expanded	nucleic acid binding	also expanded in Psoj, Pram, Pinf, Sod, Bden, Ppla, Pchr, Ccin, Lbic
				GO:0003677	27	85	3	expanded	DNA binding	also expanded in Rory; contracted in Mory, Sscl, Cimm, Spom, Scer, Psti, Ncra, Cglo, Ccin
				GO:0003723	30	121	3	contracted	RNA binding	also contracted in Agos, Klac, Psti, Dhan, Cglo, Ccin; expanded in Psoj, Pram, Pinf, Mory, Snod
				GO:0004096	15	28	1	expanded	catalase activity	also expanded in Psoj, Snod
				GO:0004185	34	133	3	expanded	serine-type carboxypeptidase activity	also expanded in Fgra, Afum, Ppla, Pchr; contracted in Pram, Cgla, Clus, Ncra, Sros, Rory
				GO:0004497	29	324	5	contracted	monooxygenase activity	also contracted in Agos, Umay, Cgla, Clus, Pbla, Scer, Klac, Psti, Sros, Rory; expanded in Fgra, Mory, Bcin, Snod, Anid, Ppla, Pchr, Ccin, Lbic
				GO:0004568	32	111	3	expanded	chitinase activity	also expanded in Anid, Rory; contracted in Pram, Bcin, Umay, Ecun, Bden, Cgla, Cimm, Spom, Klac, Dhan, Pchr
				GO:0004620	14	36	2	expanded	phospholipase activity	exclusive
				GO:0004650	24	161	4	contracted	polygalacturonase activity	also contracted in Agos, Umay, Cneo, Scer, Ncra, Cglo; expanded in Psoj, Pram, Pinf, Sscl, Bcin, Anid, Rory
				GO:0005506	32	431	8.5	contracted	iron ion binding	also contracted in Agos, Umay, Bden, Cgla, Clus, Cimm, Cneo, Pbla, Scer, Klac, psti, Sros, Rory; expanded in Mory, Bcin, Snod, Anid, Ppla, Pchr, Ccin, Lbic
				GO:0005524	36	270	5	expanded	ATP binding	also expanded in Psoj, Pram, Pinf, Ppla, Lbic; contracted Sscl, Cimm, Spom, Klac
				GO:0008026	10	14	1	expanded	ATP-dependent helicase activity	exclusive
				GO:0008270	36	245	4.5	expanded	zinc ion binding	also expanded in Psoj, Pram, Pinf, Mory, Snod, Bden, Ccin; contracted ind Agos, Ecun, Cgla, Calb, Clus, Spom, Scer, Klac, Psti, Dhan, Ylip, Rory
				GO:0008762	20	210	8	contracted	UDP-N-acetylmuramate dehydrogenase activity	Also contracted in Umay, Cimm, Ppla, Pchr, Lbic; expanded in Fgra, Mory, Snod, Cglo, Anid
				GO:0010181	26	45	1	expanded	FMN binding	also expanded in Psoj, Pram, Anid, Ppla
				GO:0015035	35	108	3	contracted	protein disulfide oxidoreductase activity	also contracted in Bden, Ccin
				GO:0016705	30	373	6.5	contracted	oxidoreductase activity, acting on paired donors, with incorporation or reduction of molecular oxygen	also contracted in Agos, Umay, Cgla, Clus, Cimm, Pbla, Scer, Klac, Psti, Ylip, Sros, Rory; expanded in Fgra, Mory, Bcin, Snod, Cglo, Anid, Ppla, Pchr, Ccin, Lbic
				GO:0016757	26	90	3	contracted	transferase activity, transferring glycosyl groups	also contracted in Agos, Umay, Dhan, Sros; expanded in Mory, Afum
				GO:0016810	28	140	3	expanded	hydrolase activity, acting on carbon-nitrogen (but not peptide) bonds	also expanded in Fgra, Mory, Snod, Bden, Pbla, Ccin, Rory, Lbic; contracted in Pinf, Calb, Clus, Scer, Klac, Dhan
				GO:0016853	31	102	3	contracted	isomerase activity	also contracted in Bden, Calb, Clus, Pbla; expanded in Psoj, Pinf
				GO:0046872	36	468	10.5	expanded	metal ion binding	Also expanded in Psoj, Pram, Pinf, Fgra, Mory, Snod, Anid; contracted in Agos, Ecun, Cgla, Clus, Pbla, Spom, Scer, Klac, Psti, Dhan, Sros, Rory, Lbic

## Sheet: 5G. contr exp bp GO phylo
Additional file 5G. Contractions and expansions of biological process GOs by phylogeny
biological process GO is exclusively contracted/expanded in all	excluding	number of species	biological process GOs affected	biological process GO	total species with domain	total entries for domain	median	contraction / expansion	description	remarks
species	none	36	0
species	Oomycota	33	0
species	E. cuniculi	35	0
Mycota	Oomycota & E. cuniculi	32	0
Ascomycota	all others	21	0
Pezizomycotina	all others	11	0
Saccharomycotina	all others	9	0
Taphrinomycotina	all others	1	3	GO:0000920	3	5	1	expanded	cytokinetic cell separation
				GO:0006487	9	20	2	expanded	protein N-linked glycosylation
				GO:0009272	3	13	2	expanded	fungal-type cell wall biogenesis
Basidiomycota	all others	8	0
Agaricomycotina	all others	5	0
Pucciniomycotina	all others	2	0
Ustilaginomycotina	all others	1	0
Zygomycota	all others	2	0
Chytridiomycota	all others	1	0
Microsporidia (E. cuniculi)	all others	1	1	GO:0030435	5	10	1	expanded	sporulation resulting in formation of a cellular spore
Oomycota	Mycota	3	0
biological process GO is contracted/expanded in all	irrespective of	number of species	biological process GOs affected	biological process GO	total species with domain	total entries for domain	median	contraction / expansion	description	remarks
species	none	36	0
species	Oomycota	33	0
species	E. cuniculi	35	0
Mycota	Oomycota & E. cuniculi	32	0
Ascomycota	all others	21	0
Pezizomycotina	all others	11	0
Saccharomycotina	all others	9	1	GO:0005975	35	1782	47	contracted	carbohydrate metabolic process	also contracted in Ecun, Bden, Cimm, Sros, Cneo; expanded in Psoj, Pram, Mory, Snod, Ccin
Taphrinomycotina	all others	1	7	GO:0000920	3	5	1	expanded	cytokinetic cell separation	exclusive
				GO:0006487	9	20	2	expanded	protein N-linked glycosylation	exclusive
				GO:0007155	17	59	1	expanded	cell adhesion	also expanded in Pinf, Psti, Calb, Ylip, Fgra, Snod
				GO:0009272	3	13	2	expanded	fungal-type cell wall biogenesis	exclusive
				GO:0016042	22	78	3	contracted	lipid catabolic process	also contracted in Ecun, Rory, Pbla, Psti, Ylip, Umay; expanded in Calb, Mory, Snod
				GO:0031505	6	49	4	contracted	fungal-type cell wall organization	expanded in Scer, Calb
				GO:0055114	20	51	1	expanded	oxidation-reduction process	also expanded in Pram, Scer, Anid, Pgra
Basidiomycota	all others	8	0
Agaricomycotina	all others	5	0
Pucciniomycotina	all others	2	1	GO:0000272	25	112	4	contracted	polysaccharide catabolic process	also contracted in Rory, Pbla, expanded in Psoj, Anid, Afum
Ustilaginomycotina	all others	1	7	GO:0006032	31	107	3	contracted	chitin catabolic process	also contracted in Pram, Ecun, Bden, Klac, Dhan, Cgla, Cimm, Bcin, Pchr; expanded in Rory, Tree, Anid, Pgra
				GO:0006457	36	120	3	contracted	protein folding	also contracted in Ecun, Psti, Clus, Sros, Pchr, Ccin; expanded in Pinf, Rory, Scer, Calb
				GO:0006665	12	55	3.5	contracted	sphingolipid metabolic process	expanded in Psoj, Pinf, Lbic
				GO:0016042	22	78	3	contracted	lipid catabolic process	also contracted in Ecun, Rory, Pbla, Spom, Psti, Ylip; expanded in Calb, Mory, Snod
				GO:0030245	16	75	4	contracted	cellulose catabolic process	also contracted in Fgra, Sscl, Bcin; expanded in Anid, Afum
				GO:0042545	19	68	3	contracted	cell wall modification	also contracted in Ncra, Cglo, Mory; expanded in Psoj, Pram
				GO:0045493	16	97	5	contracted	xylan catabolic process	also contracted in Psoj, Pinf, Sscl, Bcin, Ppla; expanded in Mory, Anid, Afum
Zygomycota	all others	2	3	GO:0000272	25	112	4	contracted	polysaccharide catabolic process	also contracted in Sros, Pgra, Lbic; expanded in Psoj, Anid, Afum
				GO:0016042	22	78	3	contracted	lipid catabolic process	also contracted in Ecun, Spom, Psti, Ylip, Umay; expnaded in Mory, Snod
				GO:0016998	31	142	2	expanded	cell wall macromolecule catabolic process	also expanded in Psoj, Pram, Pinf, Tree, Fgra, Ncra, Cglo, Mory, Anid, Afum, Ccin
Chytridiomycota	all others	1	6	GO:0005975	35	1782	47	contracted	carbohydrate metabolic process	also contracted in Ecun, all Saccharomycotina, Cimm, Sros, Cneo; expanded in Psoj, Pram, Mory, Snod, Ccin
				GO:0006032	31	107	3	contracted	chitin catabolic process	also contracted in Pram, Ecun, Klac, Dhan, Cgla, Cimm, Bcin, Umay, Pchr; expanded in Rory, Tree, Anid, Pgra
				GO:0006308	17	26	1	expanded	DNA catabolic process	also expanded in Lbic
				GO:0006662	35	87	3	contracted	glycerol ether metabolic process	also contracted in Agos, Cgla, Pgra, Ccin
				GO:0006810	20	35	1	expanded	transport	also expanded in Pinf, Rory, Ppla
				GO:0009166	28	41	1	expanded	nucleotide catabolic process	also expanded in Tree, Snod
Microsporidia (E. cuniculi)	all others	1	6	GO:0005975	35	1782	47	contracted	carbohydrate metabolic process	also contracted in Bden, all Saccharomycotina, Cimm, Sros, Cneo; expanded in Psoj, Pram, Mory, Snod, Ccin
				GO:0006032	31	107	3	contracted	chitin catabolic process	also contracted in Pram, Bden, Klac, Dhan, cgla, Cimm, Bcin, Umay, Pchr; expanded in Rory, Tree, Anid, Pgra
				GO:0006457	36	120	3	contracted	protein folding	also contracted in Psti, Clus, Umay, Sros, Pchr, Ccin; expanded in Pinf, Rory, Scer, Calb
				GO:0006486	34	126	3	contracted	protein glycosylation	also contracted in Sscl, Bcin, Pchr; expanded in Psoj, Pram, Cgla
				GO:0016042	22	78	3	contracted	lipid catabolic process	also contracted in Rory, Pbla, Spom, Psti, Ylip, Umay; expanded in Calb, Mory, Snod
				GO:0030435	5	10	1	expanded	sporulation resulting in formation of a cellular spore	exclusive
Oomycota	Mycota	3	2	GO:0009058	20	42	1	expanded	biosynthetic process	also expanded in Snod
				GO:0016998	31	142	2	expanded	cell wall macromolecule catabolic process	also expanded in Rory, Pbla, Tree. Fgra, Ncra, Cglo, Mory, Anid, Afum, Ccin

## Sheet: 5H. contr exp bp GO lifestyle
Additional file 5H. Contractions and expansions of biological process GOs by lifestyle
biological process GO is exclusively contracted/expanded in all	excluding	number of species	biological process GOs affected	biological process GO	total species with domain	total entries for domain	median	contraction / expansion	description	remarks
species	none	36	0
saprophytes	all others	15	0
animal pathogens	all others	8	0
animal pathogens	all others plus E. cuniculi	7	0
plant pathogens	all others	11	0
plant pathogens	all others plus Puccinia graminis	10	0
plant pathogens	all others plus Oomycota	8	0
plant pathogens	all others plus Oo plus Puccinia	7	0
animal pathogens in Ascomycota	all others	5	0
plant pathogens in Ascomycota	all others	6	0
plant pathogens in Pezizomycotina	all others	5	0
saprophytes in Ascomycota	all others	10	0
saprophytes in Pezizomycotina	all others	4	0
saprophytes in Saccharomycotina	all others	5	0
saprophytes in Basidiomycota	all others	4	0
saprophytes in Agaricomycotina	all others	3	0
polyphage (Rhizopus oryzae)	all others	1	0
EcM	all others	1	0
obligate biotroph (Puccinia graminis)	all others	1	2	GO:0005992	9	13	1	expanded	trehalose biosynthetic process
				GO:0009395	18	43	2	expanded	phospholipid catabolic process
biological process GO is contracted/expanded in all	irrespective of	number of species	biological process GOs affected	biological process GO	total species with domain	total entries for domain	median	contraction / expansion	description	remarks
species	none	36	0
saprophytes	all others	15	0
animal pathogens	all others	8	0
animal pathogens	all others plus E. cuniculi	7	0
plant pathogens	all others	11	0
plant pathogens	all others plus Puccinia graminis	10	0
plant pathogens	all others plus Oomycota	8	0
plant pathogens	all others plus Oo plus Puccinia	7	0
animal pathogens in Ascomycota	all others	5	0
plant pathogens in Ascomycota	all others	6	0
plant pathogens in Pezizomycotina	all others	5	0
saprophytes in Ascomycota	all others	10	0
saprophytes in Pezizomycotina	all others	4	1	GO:0016998	31	142	2	expanded	cell wall macromolecule catabolic process	also expanded in Psoj, Pram, Pinf, Fgra, Mory, Afum, Pbla,Ccin, Rory
saprophytes in Saccharomycotina	all others	5	1	GO:0005975	35	1782	47	contracted	carbohydrate metabolic process	also contracted in Agos, Ecun, Bden, Cgla, Calb, Clus, Cimm, Cneo, Sros; expanded in Psoj, Pram, Mory, Snod, Ccin
saprophytes in Basidiomycota	all others	4	0
saprophytes in Agaricomycotina	all others	3	0
polyphage (Rhizopus oryzae)	all others	1	8	GO:0000272	25	112	4	contracted	polysaccharide catabolic process	also contracted in Pgra, Pbla, Sros, Lbic; expanded in Psoj, Afum, Anid
				GO:0006032	31	107	3	expanded	chitin catabolic process	also expanded in Pgra, Tree, Anid; contracted in Pram, Bcin, Umay, Ecun, Bden, Cgla, Cimm, Klac, Dhan, Pchr
				GO:0006457	36	120	3	expanded	protein folding	also expanded in Pinf, Calb, Scer; contracted in Umay, Ecun, Clus, Psti, Sros, Pchr, Ccin
				GO:0006810	20	35	1	expanded	transport	also expanded in Pinf, Bden, Ppla
				GO:0006979	17	54	3	contracted	response to oxidative stress	also contracted in Sscl, Calb, Cimm, Ncra, Lbic; expanded in Psoj
				GO:0015074	8	35	3	expanded	DNA integration	also expanded in Psoj, Pram; contracted in Cimm, Ccin
				GO:0016042	22	78	3	contracted	lipid catabolic process	also contracted in Umay, Ecun, Pbla, Spom, Psti, Ylip; expanded in Mory, Snod, Calb
				GO:0016998	31	142	2	expanded	cell wall macromolecule catabolic process	also expanded in Psoj, Pram, Pinf, Fgra, Mory, Afum, Pbla, Tree, Ncra, Cglo, Anid, Ccin
EcM	all others	1	4	GO:0000272	25	112	4	contracted	polysaccharide catabolic process	also contracted in Pgra, Pbla, Sros, Rory; expanded in Psoj, Afum, Anid
				GO:0006308	17	26	1	expanded	DNA catabolic process	also expanded in Bden
				GO:0006665	12	55	3.5	expanded	sphingolipid metabolic process	also expanded in Psoj, Pinf; contracted in Umay
				GO:0006979	17	54	3	contracted	response to oxidative stress	also contracted in Sscl, Calb, Cimm, Ncra, Rory; expanded in Psoj
obligate biotroph (Puccinia graminis)	all others	1	8	GO:0000272	25	112	4	contracted	polysaccharide catabolic process	also contracted in Pbla, Sros, Rory, Lbic; expanded in Psoj, Afum, Anid
				GO:0005992	9	13	1	expanded	trehalose biosynthetic process	exclusive
				GO:0006032	31	107	3	expanded	chitin catabolic process	also expanded in Tree, Anid, Rory; contracted in Pram, Bcin, Umay, Ecun, Bden, Cgla, Cimm, Klac, Dhan, Pchr
				GO:0006080	7	12	1	expanded	substituted mannan metabolic process	also expanded in Anid
				GO:0006662	35	87	3	contracted	glycerol ether metabolic process	also contracted in Agos, Bden, Cgla, Ccin
				GO:0006801	24	49	1	expanded	superoxide metabolic process	also expanded in Pram
				GO:0009395	18	43	2	expanded	phospholipid catabolic process	exclusive
				GO:0055114	20	51	1	expanded	oxidation-reduction process	also expanded in Pram, Spom, Scer, Anid
