# Supplementary material for: Compositions of fungal secretomes indicate a greater impact of phylogenetic history than lifestyle adaptation
Source: BMC Genomics. 2014 Aug 27;15(1):722. doi: 10.1186/1471-2164-15-722 (PMC4161775; doi:10.1186/1471-2164-15-722)
Supplement: Supplementary file 6 — Additional file 6: Protein clusters showing non-universal contractions or expansions. Selected protein clusters with contractions or expansions in some but not all species within specific phylogenetic lineages, irrespective of contractions or expansions in species in other phylogenetic lineages. (XLS 32 KB) [file 12864_2014_6423_MOESM6_ESM.xls]

## Sheet: 6. trends exp_contr clusters
Additional file 6. Protein clusters showing trends of expansions or contractions in phylogenetic lineages
	Stramenopiles			Fungi																																	Legend:
						incertae		Dikarya
	Oomycetes							Ascomycota																					Basidiomycota								expanded
						Mucorom			Saccharomycotina									Pezizomycotina												Puccinio		Agaricomycotina					contracted
									Saccharomycetes									Sordariomycetes					Eurotiom.			Leotiom.		Doth					Agaricomycetes
	Peronospor					Mucor			Saccharomycetales									Hypocre		Sordari		inc		Euroti		Heloti									Agaric
						Mucor			Saccharomycetaceae															Trichocom		Sclerotini
CLUSTER ID	Phytophthora sojae	Phytophthora ramorum	Phytophthora infestans	Encephalitozoon cuniculi	Batrachochytrium dendrobatidis	Rhizopus oryzae	Phycomyces blakesleeanus	Schizosaccharomyces pombe	Saccharomyces cerevisiae	Kluyveromyces lactis	Pichia stipitis	Debaryomyces hansenii	Ashbya gossypii	Candida glabrata	Candida albicans	Candida lusitaniae	Yarrowia lipolytica	Trichoderma reesei	Fusarium graminearum	Neurospora crassa	Chaetomium globosum	Magnaporthe oryzae	Coccidioides immitis	Aspergillus nidulans	Aspergillus fumigatus	Sclerotinia sclerotiorum	Botrytis cinerea	Stagonospora nodorum	Ustilago maydis	Sporobolomyces roseus	Puccinia graminis	Cryptococcus neoformans	Postia placenta	Phanerochaete chrysosporium	Laccaria bicolor	Coprinus cinereus	InterPro domain	molecular function GO	biologigal process GO		no. of species/cluster	no. of entries/cluster		Median
15					2	16	6					1			1	1	1	3	2	2		2	1	1	2	2	2	1	8	1	10	5	17	7	11	8	none	none	none		25	113		2
65								3	4	3	3	3	3	5	3	3	2		1	2		1	1	1	1		2										none	none	none		17	41		3
48																		6	3	5	5	4	1	5	4	3	3	2					5	1	1	1	none	none	none		15	49		3
64																		1		2	1			5	7	4	5	1		1	2	3	3	2	3	2	none	none	none		15	42		2
134																			3	4	4	2		1	1			6	1							3	none	none	none		9	25		3
