# Supplementary material for: Compositions of fungal secretomes indicate a greater impact of phylogenetic history than lifestyle adaptation
Source: BMC Genomics. 2014 Aug 27;15(1):722. doi: 10.1186/1471-2164-15-722 (PMC4161775; doi:10.1186/1471-2164-15-722)
Supplement: Supplementary file 7 — Additional file 7: Protein cluster expansions in individual species. Protein clusters having at least ten proteins and at least 50% more proteins in one species than in other species sharing this protein cluster. (XLS 37 KB) [file 12864_2014_6423_MOESM7_ESM.xls]

## Sheet: 7. Single species prot cl exp
Additional file 7. Protein clusters showing strong expansions in individual species
	Stramenopiles			Fungi																																	Legend:
						incertae		Dikarya
	Oomycetes							Ascomycota																					Basidiomycota								expanded
						Mucorom			Saccharomycotina									Pezizomycotina												Puccinio		Agaricomycotina					contracted
									Saccharomycetes									Sordariomycetes					Eurotiom.			Leotiom.		Doth					Agaricomycetes
	Peronospor					Mucor			Saccharomycetales									Hypocre		Sordari		inc		Euroti		Heloti									Agaric
						Mucor			Saccharomycetaceae															Trichocom		Sclerotini
cluster	Phytophthora sojae	Phytophthora ramorum	Phytophthora infestans	Encephalitozoon cuniculi	Batrachochytrium dendrobatidis	Rhizopus oryzae	Phycomyces blakesleeanus	Schizosaccharomyces pombe	Saccharomyces cerevisiae	Kluyveromyces lactis	Pichia stipitis	Debaryomyces hansenii	Ashbya gossypii	Candida glabrata	Candida albicans	Candida lusitaniae	Yarrowia lipolytica	Trichoderma reesei	Fusarium graminearum	Neurospora crassa	Chaetomium globosum	Magnaporthe oryzae	Coccidioides immitis	Aspergillus nidulans	Aspergillus fumigatus	Sclerotinia sclerotiorum	Botrytis cinerea	Stagonospora nodorum	Ustilago maydis	Sporobolomyces roseus	Puccinia graminis	Cryptococcus neoformans	Postia placenta	Phanerochaete chrysosporium	Laccaria bicolor	Coprinus cinereus		InterPro domain	InterPro Description	molecular funtion GO	mfGO description	biological process GO	bpGO description
69					24													1				2	2		1			1	1		1	1	1			5		none		GO:0004222	metalloendopeptidase activity	none
																																								GO:0008270	zinc ion binding
54						43	2																								1							none		none		none
93					2	12	2		1	1		1	1		1	1														2	3	1	1		1	2		IPR002509	Polysaccharide deacetylase	GO:0016810	hydrolase activity, acting on carbon-nitrogen (but not peptide) bonds	GO:0005975	carbohydrate metabolic process
121									24					2																								none		none		GO:0006950	response to stress
95											14	3			9	5																						none		none		none
119											1	3			10	1		1	2		1	1	1	2	1	1	1	1										none		GO:0004806	triglyceride lipase activity	GO:0016042	lipid catabolic process
72										1	1	3	4	1	2	2	12	1	1			2	1	2	1	1	1	2										none		GO:0004806	triglyceride lipase activity	GO:0006629	lipid metabolic process
51								4	2	2	3	1		1	3	2	4		1	1	1			2		2	1				13	1	2	2				IPR002642	Lysophospholipase, catalytic region	GO:0004620	phospholipase activity	GO:0009395	phospholipid catabolic process
9						1	1									1	1	2	4		3	5	3	5	3	1	3	4	1		1		53	25	4	7		none		GO:0005506	iron ion binding	none
																																								GO:0020037	heme binding
																																								GO:0016705	oxidoreductase activity, acting on paired donors, with incorporation or reduction of molecular oxygen
																																								GO:0004497	monooxygenase activity
3	6	7	3							1	1						9	6	9	4	2	12		16	6	5	9	18		1	1		35	13	12	9		none		GO:0005506	iron ion binding	none
																																								GO:0020037	heme binding
																																								GO:0016705	oxidoreductase activity, acting on paired donors, with incorporation or reduction of molecular oxygen
																																								GO:0004497	monooxygenase activity
19																		4	3	2	5	5	3	3	4	8	8	5	1		3		23	6	4	1		IPR000209	Peptidase S8 and S53, subtilisin, kexin, sedolisin	GO:0004252	serine-type endopeptidase activity	none
																																						IPR015366	Peptidase S53, propeptide
31						2												1	1				2	1	2	3	3	5	2	3	2	2	15	6	8	7		none		GO:0004553	hydrolase activity, hydrolyzing O-glycosyl compounds	GO:0005975	carbohydrate metabolic process
89																		3	2	1	1	1	1	1	1	1	2	1					12	1	1	4		none		none		none
201																																	13	4				none		none		none
143																			1			2						3						15	1	1		IPR002016	Haem peroxidase, plant/fungal/bacterial	GO:0020037	heme binding	none
106						2	2																						1				3	14	5	3		none		none		none
35																			1					1					1					16	12	32		none		GO:0005199	structural constituent of cell wall	none
21		1																2	3	7	11	6	1	4	4	3	2	9	1	1		3			1	25		none		none		none
85																			2	2	1	2	1	2	1			2	3						1	16		none		GO:0008237	metallopeptidase activity	none
181																		1			2	2		1											2	12		none		none		none
120																												1								26		none		none		none
