# Supplementary material for: Compositions of fungal secretomes indicate a greater impact of phylogenetic history than lifestyle adaptation
Source: BMC Genomics. 2014 Aug 27;15(1):722. doi: 10.1186/1471-2164-15-722 (PMC4161775; doi:10.1186/1471-2164-15-722)
Supplement: Supplementary file 8 — Additional file 8: InterPro domains and molecular function and biological process GO terms showing non-universal contractions and expansions in abundance in at least two but not all species within specific phylogenetic lineages, irrespective of contractions or expansions in species in other phylogenetic lineages. (A) InterPro domain, molecular function and biological process GO terms that were identified in members from multiple protein clusters, with no protein cluster providing at least 75% of the total occurrences of that term. Terms highlighted in grey are described in Results. (B) InterPro domain, molecular function and biological process GO terms that were exclusively identified in members from the single accompanying protein clusters. (C) InterPro domain, molecular function and biological process GO terms, at least 75% of all occurrences of which were identified in members from the single accompanying protein clusters. (XLS 155 KB) [file 12864_2014_6423_MOESM8_ESM.xls]

## Sheet: 8A. Multi-Cl exp_contr terms 
Additional file 8A. Selected InterPro domains, molecular function (mf) GO and biological process (bp) GO terms with contractions and/or expansions in multiple species that occur in proteins from multiple protein clusters
			Stramenopiles			Fungi																																		Legend:
								incertae		Dikarya																														Described in Results section "Contractions and expansions in abundance of InterPro domains and of molecular function and biological process GO terms"
			Oomycetes							Ascomycota																					Basidiomycota
								Mucorom			Saccharomycotina									Pezizomycotina												Puccinio		Agaricomycotina						expanded
											Saccharomycetes									Sordariomycetes					Eurotiom.			Leotiom.		Doth					Agaricomycetes					contracted
			Peronospor					Mucor			Saccharomycetales									Hypocre		Sordari		inc		Euroti		Heloti									Agaric
								Mucor			Saccharomycetaceae															Trichocom		Sclerotini
no of clusters IPR domain is contained in at least once	no of non-clustered proteins IPR domain is contained in	InterPro domain	Phytophthora sojae	Phytophthora ramorum	Phytophthora infestans	Encephalitozoon cuniculi	Batrachochytrium dendrobatidis	Rhizopus oryzae	Phycomyces blakesleeanus	Schizosaccharomyces pombe	Saccharomyces cerevisiae	Kluyveromyces lactis	Pichia stipitis	Debaryomyces hansenii	Ashbya gossypii	Candida glabrata	Candida albicans	Candida lusitaniae	Yarrowia lipolytica	Trichoderma reesei	Fusarium graminearum	Neurospora crassa	Chaetomium globosum	Magnaporthe grisea	Coccidioides immitis	Aspergillus nidulans	Aspergillus fumigatus	Sclerotinia sclerotiorum	Botrytis cinerea	Stagonospora nodorum	Ustilago maydis	Sporobolomyces roseus	Puccinia graminis	Cryptococcus neoformans	Postia placenta	Phanerochaete chrysosporium	Laccaria bicolor	Coprinus cinereus		IPR domain / mf GO / bp GO description		no. of species/cluster	no. of entries/cluster		Median		parent	contains
51	9	IPR013781	39	37	22		1	16	10	6	7	5	6	8	3	6	9	3	5	36	29	26	25	36	5	44	36	29	28	37	17	5	33	8	38	24	23	30		Glycoside hydrolase, catalytic core		35	692		22	most common InterPro domain; occurs in GHs of many families
6	1	IPR001223	1	1	1		1	8	5	1	1	1	3	3		1	4	1	1	12	6	6	7	8	2	10	8	4	3	5	1	3	9	2	7	3	5	5		Glycoside hydrolase, family 18, catalytic domain		34	139		3		IPR013781
13	5	IPR001547	8	5	3			2		1	2	1	1	2	1	2	1	1	2	6	9	3	6	7		11	8	10	8	9	4		5	3	11	6	6	7		Glycoside hydrolase, family 5		31	151		5		IPR013781
96	22	mf GO:0004553	76	68	40		2	13	8	2	3	7	1	8	6	6	4	6	10	36	61	46	66	75	8	23	20	46	43	69	17	6	40	8	43	50	20	79		hydrolase activity, hydrolyzing O-glycosyl compounds		35	1016		20	most common molecular function GO
100	57	mf GO:0016787	22	15	24	1	3	8	10	3	1	1		4	3	2	4	6	10	44	33	19	25	52	4	24	22	13	51	33	14	8	14	7	31	32	26	32		hydrolase activity		35	601		14
28	6	mf GO:0030246	12	14	10		1	1	2	5	2	1	1	3	2	1	4	1	2	11	7	8	10	8	3	14	11	7	8	17	5	1	3	3	12	9	5	12		carbohydrate binding		35	216		5
56	53	mf GO:0003824	20	24	16		2	1				3	3	5	1		9	2	5	11	20	8	15	23	4	21	9	15	15	32	8		17	2	12	12	6	12		catalytic activity		30	333		10
14	8	mf GO:0016810			1	1	13	18	7		1	1		1			1	1		3	9	4	2	8	2	4	5	2	6	10	2	3	9	2	2		8	14		hydrolase activity, acting on carbon-nitrogen (but not peptide) bonds		28	140		3
133	37	bp GO:0005975	142	129	74	1	16	64	32		8	16	10	16	13	10	14	11	16	69	91	60	85	96	14	47	62	84	75	107	35	15	69	15	70	69	47	100		carbohydrate metabolic process		35	1782		47	most common biological process GO
9	2	IPR012334	68	30	43			22	11		1				1					6	24	6	13	8	1	27	23	28	29	13	3		8	1	11	4	6	5		Pectin lyase fold		25	392		11	2nd most common InterPro domain
16	9	IPR000209	7	3	6		2	10	16	1	2	2	2	2	1	3	2	3	12	10	17	6	9	26	17	6	7	12	11	16	4		9	2	29	8	7	11		Peptidase S8 and S53, subtilisin, kexin, sedolisin		34	281		7			IPR003137
7	3	IPR003137	3	2	4		1	4	8				1	1		1	1	1		3	7	1		13		2	2	1	1	5	2		1	1	1	1	1	9		Protease-associated PA		27	78		1
10	13	mf GO:0004252	33	23	14		1	10	17	1	2	2	3	2	1	3	2	3	12	10	20	6	9	28	18	7	6	12	12	18	3	1	9	2	25	8	6	10		serine-type endopeptidase activity		35	339		8
19	7	mf GO:0008233	12		16		5	3	2	1	3	2		2	1	2	2	2	2	6	10	2	3	5	2	1	4	2	2	10	3		3	2	4	1	1	7		peptidase activity		32	123		2
15	5	mf GO:0008236	3	1	1		8	2	3	2	2			1	1	1	1	1		5	5	2	4	8	4	6	8	2	4	13	1			3	10	4	3	3		serine-type peptidase activity		30	112		3
12	14	mf GO:0008237	10	11						1	1	1	1	1			1	1	1		6	3	2	7	4	7	4	3	2	11	5			1		2	4	16		metallopeptidase activity		25	106		3
10	0	IPR000834	2	4	1		2	1		1	1	1	1		1	1	1	1	2	3	7	1	1	9	2	2	1	3	4	7	1	1					1	1		Peptidase M14, carboxypeptidase A		29	64		1
8	1	IPR002509				1	10	18	5		1	1		1	1		1	1		1	7	3	2	6	1	4	2	2	4	8	1	3	9	2	1		6	12		Polysaccharide deacetylase		28	114		2
15	3	IPR006076	1		1	1				2	1	1	2	1			4	2	2	4	7	3	1	7	2	6	8	1	2	7	1	1	1		2	1		3		FAD dependent oxidoreductase		28	75		2
7	0	IPR005132	6	6	4		1	13	5					1			1	1	1	2	3	1		2		1	1	2	1	1	7	1	10	4	13	6	8	4		Rare lipoprotein A		27	106		2
12	10	IPR011042	2	1	2		1	1	2	1									2	3	5	3	3	6	1	3	4	2	3	7		1	1		3	3	1	3		Six-bladed beta-propeller, TolB-like		25	64		2
11	1	IPR008427									1	1	3	4		1	4	4	1	7	4	6	4	4	6	2	1	5	3	3		1	2			3	7	2		Extracellular membrane protein, 8-cysteine region, CFEM		24	79		3
4	2	IPR006094	12	4	6															7	22	12	24	18	1	27	12	7	10	30	2		2		3	2	3	9		FAD linked oxidase, N-terminal		20	213		8
13	4	IPR001002					10				1	1		1			1		1	2	10	3	11	24		7	3	8	7	18	1				1		1	1		Chitin-binding, type 1		20	112		2.5
18	5	mf GO:0008061					10		1		2			1			2			1	10	3	13	24	1	8	6	7	7	16	1				1			1		chitin binding		19	115		3
7	2	mf GO:0004568	2	1	2	1	1	8	4	1		1	3	1		1	4			6	6	5	5	6	1	8	8	3	1	4	1	3	9	2	4	1	4	4		chitinase activity		32	111		3
9	2	bp GO:0006032	2	1	2	1	1	8	4		2	1		1		1	3			7	6	5	5	6	1	8	6	3	1	4	1	3	9	2	4	1	4	4		chitin catabolic process		31	107		3
16	4	IPR002482						11	14					2			1			4	5	5	10	5	1	9	4	3	2	1	1			1	2	1		2		Peptidoglycan-binding LysM		20	84		2.5
4	0	IPR000172	3	3	3															1	13	4	10	13		10	5	11	11	20	6	1	5		6	4	5	19		Glucose-methanol-choline oxidoreductase, N-terminal		20	153		5.5
4	0	IPR007867		1																1	12	4	9	11		10	6	11	11	18	6	1	5		6	4	4	17		Glucose-methanol-choline oxidoreductase, C-terminal		18	137		6
12	5	IPR001087	4	3	2				2												13	7	10	8		9	6	5	3	7		1	1	1	3	1		8		Lipolytic enzyme, G-D-S-L		19	94		4
27	19	bp GO:0006629	11	8	2		8	11	5		1	3	2	3	6	1	2	3	13	8	11	8	6	7	4	10	8	12	9	10		1	5	2	13	7	12	10		lipid metabolic process		33	222		7
12	1	bp GO:0016042	5	4	5	1		1	1	1			1	3			10		1	3	5		2	7	4	6	3	3	4	7	1									lipid catabolic process		22	78		3
52	67	mf GO:0016491	31	28	13		10	11	6	1	1	2	3	4		1	2	2	1	15	30	15	19	32	4	30	9	14	15	39	7	1	11	7	27	16	4	18		oxidoreductase activity		34	429		10.5
20	16	mf GO:0016705	9	8	5			1	1		1	2	1		1	1		1	1	10	15	5	14	19	3	25	10	10	19	26	2	2	2		98	42	18	21		oxidoreductase activity, acting on paired donors, with incorporation or reduction of molecular oxygen		30	373		6.5		mf GO:0016491
17	4	mf GO:0004497	5	7	3			1	1		1	2	2		1	1		1		9	16	4	10	17	3	21	10	8	17	19	2	2	2		89	37	14	19		monooxygenase activity		29	324		5		mf GO:0016491
57	45	mf GO:0046872	39	31	28	1	12	4	3	3	5	3	4	5	2	1	9	5	7	13	23	17	18	37	18	27	19	11	10	27	6	1	23	6	12	16	5	17		metal ion binding		36	468		10.5
43	76	mf GO:0008270	20	14	10	1	28	1	9	1	2	1	2	1	1	2	2	1	2	6	9	3	4	15	7	6	4	5	5	16	4	4	18	3	8	7	9	14		zinc ion binding		36	245		4.5
24	22	mf GO:0005506	12	12	7		1	1	1		2	2	2		2	3		2	10	10	17	6	14	22	4	28	15	12	22	31	3	2	4	3	100	42	18	21		iron ion binding		32	431		8.5
31	25	mf GO:0020037	14	12	8			2	1		1	2	2	1	1	1	4	1	11	15	21	9	17	27	4	28	15	16	23	36	2	2	9	3	102	58	19	22		heme binding		33	489		9
15	8	mf GO:0016788	5	4	4		7	10	3						1				4	4	8	4	5	6		8	7	7	8	7	1	1	4	1	6	1	1	4		hydrolase activity, acting on ester bonds		26	121		4
12	17	mf GO:0050660	17	8	10			1		2			1	1						8	37	16	34	31	2	40	19	19	23	51	8	1	7		14	6	8	30		flavin adenine dinucleotide binding		25	394		10
4	2	mf GO:0008762	11	4	6															7	22	12	23	18	1	26	12	7	11	29	2		2		3	2	3	9		UDP-N-acetylmuramate dehydrogenase activity		20	210		8
13	2	mf GO:0008810	11	4	5		1	5	1		1									5	3	2	4	4		8	13	7	6	6	3		4		3	1	1	1		cellulase activity		23	99		4
41	5	mf GO:0030248	8	11	6			3	1	1										13	9	19	25	19		7	14	16	13	10						29	1	42		cellulose binding		19	247		11
20	6	bp GO:0016998	7	8	7	1		11	12	1	1	1	1	3			1	1	2	7	6	7	11	7	1	15	8	4	2	1	2			1	2	2	2	7		cell wall macromolecule catabolic process		31	142		2
14	0	bp GO:0030245	4	6	5															7	1	4	3	3		16	11	1	1	4	1					3		5		cellulose catabolic process		16	75		4
15	0	bp GO:0045493	1		2															5	6	8	6	13		17	14	2	2	5	1				2	3		10		xylan catabolic process		16	97		5
5	0	bp GO:0016052		1	1			1							1		1					2		1		3	3	2	5	1				1	3		1	1		carbohydrate catabolic process		16	28		1
2	1	bp GO:0009253							1											2		1	1	1		4	3				1					1	2	5		peptidoglycan catabolic process		11	22		1
10	3	bp GO:0006950			2		1	3	1		30	1	2	2		7	2	2		1		1							1			2	1	1	1					response to stress		18	61		1.5
6	3	bp GO:0006979	7	4	3			1									1			4	4	1	3	5	1			1	2	6			4			6	1			response to oxidative stress		17	54		3
50	11	bp GO:0009405	47	40	19												47			2	4			4	3		16			2										pathogenesis		10	184		10
21	4	bp GO:0006952	47	40	19																					2	2													defense response		5	110		19

## Sheet: 8B. Cl-unique exp_contr terms
Additional file 8B. InterPro domains, molecular function (mf) GO and biological process (bp) GO terms with contractions and/or expansions in multiple species that uniquely occur only in proteins from single protein clusters with similar contractions and/or expansions
	Stramenopiles			Fungi
						incertae		Dikarya																														Legend:
	Oomycetes							Ascomycota																					Basidiomycota
						Mucorom			Saccharomycotina									Pezizomycotina												Puccinio		Agaricomycotina						expanded
									Saccharomycetes									Sordariomycetes					Eurotiom.			Leotiom.		Doth					Agaricomycetes					contracted
	Peronospor					Mucor			Saccharomycetales									Hypocre		Sordari		inc		Euroti		Heloti									Agaric
						Mucor			Saccharomycetaceae															Trichocom		Sclerotini
InterPro domain / protein cluster the domain is found in	Phytophthora sojae	Phytophthora ramorum	Phytophthora infestans	Encephalitozoon cuniculi	Batrachochytrium dendrobatidis	Rhizopus oryzae	Phycomyces blakesleeanus	Schizosaccharomyces pombe	Saccharomyces cerevisiae	Kluyveromyces lactis	Pichia stipitis	Debaryomyces hansenii	Ashbya gossypii	Candida glabrata	Candida albicans	Candida lusitaniae	Yarrowia lipolytica	Trichoderma reesei	Fusarium graminearum	Neurospora crassa	Chaetomium globosum	Magnaporthe grisea	Coccidioides immitis	Aspergillus nidulans	Aspergillus fumigatus	Sclerotinia sclerotiorum	Botrytis cinerea	Stagonospora nodorum	Ustilago maydis	Sporobolomyces roseus	Puccinia graminis	Cryptococcus neoformans	Postia placenta	Phanerochaete chrysosporium	Laccaria bicolor	Coprinus cinereus		IPR domain / mf GO / bp GO description / protein cluster annotations		no. of species/cluster	no. of entries/cluster		Median
IPR002018	10	6	1		2							1						10	17	4	14	13	2	14	10	7	20	20	5	1	4	2	13	4	12	13		Carboxylesterase, type B		24	205		8.5
protein cluster 2	10	6	1		2							1						10	17	4	14	13	2	14	10	7	20	20	5	1	4	2	13	4	12	13		IPR002018; Carboxylesterase, type B		24	205		8.5
IPR015882						3	3				1	1			1	1		2	1	1	1	1	2	1	1	1	1	1	1				2			1		Beta-N-acetylhexosaminidase-like		20	27		1
protein cluster 102						3	3				1	1			1	1		2	1	1	1	1	2	1	1	1	1	2	1		1	1	2			2		IPR015883; Glycoside hydrolase, family 20, catalytic core		22	31		1
																																						IPR001540; Glycoside hydrolase, family 20
																																						IPR013781; Glycoside hydrolase, catalytic core
																																						IPR015882; Beta-N-acetylhexosaminidase-like
																																						mf GO:0004563; beta-N-acetylhexosaminidase activity
																																						bp GO:0005975; carbohydrate metabolic process
IPR000070	14	7	5			5	3												2	1	1	1		2	4	5	3	3	1		4		2	2	3			Pectinesterase, catalytic		19	68		3
mf GO:0030599	14	7	5			5	3												2	1	1	1		2	4	5	3	3	1		4		2	2	3			pectinesterase activity		19	68		3
mf GO:0045330	14	7	5			5	3												2	1	1	1		2	4	5	3	3	1		4		2	2	3			aspartyl esterase activity		19	68		3
bp GO:0042545	14	7	5			5	3												2	1	1	1		2	4	5	3	3	1		4		2	2	3			cell wall modification		19	68		3
protein cluster 29	14	7	5			5	3												2	1	1	1		2	4	5	3	3	1		4		3	2	3			IPR012334; Pectin lyase fold		19	69		3
																																						IPR000070; Pectinesterase, catalytic
																																						mf GO:0030599; pectinesterase activity
																																						mf GO:0045330; aspartyl esterase activity
																																						bp GO:0042545; cell wall modification
IPR015366																		4	3	1	5	5	3	3	4	8	8	5	1		3		23	6	4	1		Peptidase S53, propeptide		17	87		4
protein cluster 19																		4	3	2	5	5	3	3	4	8	8	5	1		3		23	6	4	1		IPR000209; Peptidase S8 and S53, subtilisin, kexin, sedolisin		17	88		4
																																						IPR015366; Peptidase S53, propeptide
																																						mf GO:0004252; serine-type endopeptidase activity
IPR015889	5	10	2																2	1	2	1		6	3		1	2	2		1	1			1	2		Intradiol ring-cleavage dioxygenase, core		16	42		2
IPR000627	2	10	2																2	1	2	1		5	2		1	2	2		1				1	2		Intradiol ring-cleavage dioxygenase, C-terminal		15	36		2
protein cluster 56	5	11	2																2	1	2	1		6	3		2	2	2		1	1			1	2		IPR015889; Intradiol ring-cleavage dioxygenase, core		16	44		2
																																						IPR000627; Intradiol ring-cleavage dioxygenase, C-terminal
																																						mf GO:0016702; oxidoreductase activity, acting on single donors with incorporation of molecular oxygen, incorporation of two atoms of oxygen
																																						mf GO:0008199; ferric iron binding
																																						bp GO:0006725; cellular aromatic compound metabolic process
IPR011683	5	5	2																1	1	1	1		1	1	1	1						2	1		1		Glycosyl hydrolase 53		14	24		1
protein cluster 136	5	5	2																1	1	1	1		1	1	1	1						2	1		1		IPR013781; Glycoside hydrolase, catalytic core		14	24		1
																																						IPR011683; Glycosyl hydrolase 53
																																						mf GO:0015926; glucosidase activity
																																						bp GO:0005975; carbohydrate metabolic process
IPR009880						1												1			1	2					1	1	1		1	2	3	2	3	3		Glyoxal oxidase, N-terminal		13	22		1
protein cluster 36						1												3	5	4	4	5		1		2	4	3	1		1	2	7	9	4	5				17	61		4
IPR004898	14	5	14																5	1	3	1		5	3		2	2								1		Pectate lyase, catalytic		12	56		3
protein cluster 43	14	5	14																5	1	3	1		5	3		2	2								1		IPR012334; Pectin lyase fold		12	56		3
																																						IPR004898; Pectate lyase, catalytic
																																						mf GO:0030570; pectate lyase activity
IPR006693	4	4	3								1												1															AB-hydrolase associated lipase region		5	13		3
protein cluster 266	4	4	3								1												1															IPR006693; AB-hydrolase associated lipase region		5	13		3
																																						IPR000073; Alpha/beta hydrolase fold-1
mf GO:0004556						1		2										1	1	2				3	3	1	3	1				1	3		1	1		alpha-amylase activity		14	24		1
protein cluster 132						1		2										1	1	2		1		3	3	1	3	1				1	3		1	1		IPR013781; Glycoside hydrolase, catalytic core		15	25		1
																																						IPR006047; Glycosyl hydrolase, family 13, catalytic region
																																						IPR006589; Glycosyl hydrolase, family 13, subfamily, catalytic region
																																						IPR015340; Alpha-amylase, domain of unknown function DUF1966, C-terminal
																																						mf GO:0004556; alpha-amylase activity
																																						mf GO:0005509; calcium ion binding
																																						bp GO:0016052; carbohydrate catabolic process
mf GO:0004067								3	4										1					1	1		1			1								asparaginase activity		7	12		1
protein cluster 283								3	4										1					1	1		1	1		1								mf GO:0004067; asparaginase activity		8	13		1

## Sheet: 8C.  Cl-ubiquit exp_contr terms
Additional file 8C. InterPro domains, molecular function (mf) GO and biological process (bp) GO terms with contractions and/or expansions in multiple species, at least 75% of which occur in proteins from single protein clusters with similar contractions and/or expansions
					Stramenopiles			Fungi
										incertae		Dikarya																														Legend:
					Oomycetes							Ascomycota																					Basidiomycota
										Mucorom			Saccharomycotina									Pezizomycotina												Puccinio		Agaricomycotina						expanded
													Saccharomycetes									Sordariomycetes					Eurotiom.			Leotiom.		Doth					Agaricomycetes					contracted
					Peronospor					Mucor			Saccharomycetales									Hypocre		Sordari		inc		Euroti		Heloti									Agaric
										Mucor			Saccharomycetaceae															Trichocom		Sclerotini
total no of IPR domain identifications	no of clusters IPR domain is contained in at least once	no of non-clustered proteins IPR domain is contained in	richest protein cluster	InterPro domain / protein cluster at least 75% of total domain occurences is found in	Phytophthora sojae	Phytophthora ramorum	Phytophthora infestans	Encephalitozoon cuniculi	Batrachochytrium dendrobatidis	Rhizopus oryzae	Phycomyces blakesleeanus	Schizosaccharomyces pombe	Saccharomyces cerevisiae	Kluyveromyces lactis	Pichia stipitis	Debaryomyces hansenii	Ashbya gossypii	Candida glabrata	Candida albicans	Candida lusitaniae	Yarrowia lipolytica	Trichoderma reesei	Fusarium graminearum	Neurospora crassa	Chaetomium globosum	Magnaporthe grisea	Coccidioides immitis	Aspergillus nidulans	Aspergillus fumigatus	Sclerotinia sclerotiorum	Botrytis cinerea	Stagonospora nodorum	Ustilago maydis	Sporobolomyces roseus	Puccinia graminis	Cryptococcus neoformans	Postia placenta	Phanerochaete chrysosporium	Laccaria bicolor	Coprinus cinereus		IPR domain / mf GO / bp GO description / protein cluster annotatioin		no. of species/cluster	no. of entries/cluster		Median
119	4	2	16	IPR013766	7	5	7		1	5	3	3	4	4	3	4	2	4	4	4	3	3	3	3	1	3	2	3	3	3	3	5	5	3	2	3	3	3	3	2		Thioredoxin domain		35	119		3
110	4	1	16	IPR006662	6	5	6		1	5	3	3	4	3	2	4	2	4	3	3	3	3	3	3	1	2	2	3	3	3	3	4	5	3	2	3	3	2	3	2		Thioredoxin-related		35	110		3
108	3	2	88	mf GO:0015035	4	2	4		1	4	2	3	6	2	3	4	3	3	3	3	4	4	3	4	2	4	3	3	3	3	3	4	3	3	1	3	4	3	3	1		protein disulfide oxidoreductase activity		35	108		3
87	1	1	86	bp GO:0006662	4	2	4		1	4	2	2	2	2	2	3	1	2	2	2	3	3	2	3	1	3	2	3	3	3	3	3	3	3	1	3	3	3	3	1		glycerol ether metabolic process		35	87		3
				protein cluster 16	6	5	6		1	5	3	3	3	2	2	3	1	3	3	3	3	3	3	3	1	4	2	3	3	3	3	5	5	3	2	3	3	3	3	2		IPR013766; Thioredoxin domain		35	109		3
																																										IPR012335; Thioredoxin fold
																																										IPR006662; Thioredoxin-related
																																										mf GO:0015035; protein disulfide oxidoreductase activity
																																										bp GO:0045454; cell redox homeostasis
																																										bp GO:0006662; glycerol ether metabolic process
307	9	10	1	IPR009007	1	2	1		23	26	15		6	2	5	5	5	3	12	7	28	10	9	10	7	11	2	6	6	8	11	10	6	3	7	3	28	15	9	5		Peptidase aspartic, catalytic		34	307		7
337	14	11	257	mf GO:0004190	6	2	1		25	26	15		6	2	5	5	5	3	12	6	28	11	11	12	9	12	2	8	7	10	11	10	6	3	7	3	30	24	8	6		aspartic-type endopeptidase activity		34	337		7.5
				protein cluster 1	1	1	1		2	24	13		6	2	4	4	5	3	11	4	27	9	8	9	6	8	2	5	6	8	9	9	6	3	6	3	28	15	6	3		IPR009007; Peptidase aspartic, catalytic		34	257		6
																																										mf GO:0004190; aspartic-type endopeptidase activity
89	2	1	12	IPR010259					1	2	3	1	2	1	2	2	1	2	2	2	4	2	10	3	3	5	13	2	2	2	2	4	1		3	1	2	1	1	7		Proteinase inhibitor I9, subtilisin propeptide		31	89		2
95	2	3	90	bp GO:0043086						2	3	1	2	1	2	2	1	3	2	3	6	2	11	3	3	5	13	3	2	2	2	4	1	1	3	1	2	1	1	7		negative regulation of catalytic activity		31	95		2
				protein cluster 12	3		3		1	6	6	1	2	2	2	2	1	3	2	3	12	3	12	3	3	6	13	2	2	2	3	6	1		3	1	2	1	1	7		IPR000209; Peptidase S8 and S53, subtilisin, kexin, sedolisin		33	120		3
																																										mf GO:0004252; serine-type endopeptidase activity
																																										bp GO:0043086; negative regulation of catalytic activity
138	6	3	11	IPR008972	9	7	2		1	5	4	1		1		1				2	1	3	7	8	5	10	1	7	3	6	5	7	5		5	2	3	2	11	14		Cupredoxin		29	138		5
115	2	1	11	IPR001117	5	6	2		1	4	2	1		1		1				1	1	3	5	8	5	9		7	3	5	4	6	5		3	2	3	1	8	13		Multicopper oxidase, type 1		28	115		3.5
129	4	1	11	IPR011707	8	7	2		1	5	4	1		1		1				2	1	3	5	8	5	10		7	3	5	4	7	5		4	2	3	1	10	14		Multicopper oxidase, type 3		28	129		4
119	3	1	11	IPR011706	7	7	2		1	4	3	1		1		1				1	1	3	5	8	5	10		7	3	5	4	5	5		2	2	3	1	8	14		Multicopper oxidase, type 2		28	119		3.5
149	7	4	121	mf GO:0005507	10	7	2		1	6	4	1		1		1				2	1	3	7	9	5	12	1	8	3	5	4	9	5	1	6	3	4	1	10	17		copper ion binding		30	149		4
				protein cluster 11	7	6	2		1	4	2	1		1		1				2	1	3	5	8	5	9		7	3	5	4	5	5		4	2	3	1	10	14		IPR008972; Cupredoxin		28	121		4
																																										IPR011707; Multicopper oxidase, type 3
																																										IPR011706; Multicopper oxidase, type 2
																																										IPR001117; Multicopper oxidase, type 1
																																										mf GO:0005507; copper ion binding
35	2	1	102	IPR001540						3	3				1	1			1	1		3	1	1	1	2	2	2	1	1	1	2	1		1	1	3			2		Glycoside hydrolase, family 20		22	35		1
35	2	1	102	IPR015883						3	3				1	1			1	1		3	1	1	1	2	2	2	1	1	1	2	1		1	1	3			2		Glycoside hydrolase, family 20, catalytic core		22	35		1
34	2	1	31	mf GO:0004563						3	3				1	1			1	1		2	1	1	1	2	2	2	1	1	1	2	1		1	1	3			2		beta-N-acetylhexosaminidase activity		22	34		1
				protein cluster 102						3	3				1	1			1	1		2	1	1	1	1	2	1	1	1	1	2	1		1	1	2			2		IPR015883; Glycoside hydrolase, family 20, catalytic core		22	31		1
																																										IPR001540; Glycoside hydrolase, family 20
																																										IPR013781; Glycoside hydrolase, catalytic core
																																										IPR015882; Beta-N-acetylhexosaminidase-like
																																										mf GO:0004563; beta-N-acetylhexosaminidase activity
																																										bp GO:0005975; carbohydrate metabolic process
32	2	0	132	IPR006047	1	2				1		2										1	1	2	1	1		3	3	1	3	1				1	3	1	1	3		Glycosyl hydrolase, family 13, catalytic region		19	32		1
25	2	0	132	IPR006589						1		1										1	1	2	1	1		3	3	1	2	1				1	3	1	1	1		Glycosyl hydrolase, family 13, subfamily, catalytic region		17	25		1
23	3	0	132	IPR013780								2										1	1	2	1			3	3	1	3						3	1	1	1		Glycosyl hydrolase, family 13, all-beta		13	23		1
				protein cluster 132						1		2										1	1	2		1		3	3	1	3	1				1	3		1	1		IPR013781; Glycoside hydrolase, catalytic core		15	25		1
																																										IPR006047; Glycosyl hydrolase, family 13, catalytic region
																																										IPR006589; Glycosyl hydrolase, family 13, subfamily, catalytic region
																																										IPR015340; Alpha-amylase, domain of unknown function DUF1966, C-terminal
																																										mf GO:0004556; alpha-amylase activity
																																										mf GO:0005509; calcium ion binding
																																										bp GO:0016052; carbohydrate catabolic process
35	3	0	86	IPR006045																		2	4	1	2	1	1	3	1	1	1	5					5	6	1	1		Cupin 1		15	35		1
39	3	0	32	mf GO:0045735																		2	4	1	2	2	1	3	2	2	2	5					5	6	1	1		nutrient reservoir activity		15	39		2
				protein cluster 86																		2	2	1	2	2	1	2	1	2	2	3					5	5	2	1		IPR014710; RmlC-like jelly roll fold		15	33		2
																																										IPR006045; Cupin 1
																																										mf GO:0045735; nutrient reservoir activity
83	5	8	34	IPR001254	32	23	10				1											2	2		1	3	1	1		1	1	4							1			Peptidase S1 and S6, chymotrypsin/Hap		14	83		1.5
				protein cluster 34	28	19	9															1	1					1		1	1	2										IPR001254; Peptidase S1 and S6, chymotrypsin/Hap		9	63		1
																																										mf GO:0004252; serine-type endopeptidase activity
21	2	0	165	IPR000334						5	1											1	1	1	2	1				2	1	3	3									Glycoside hydrolase, family 45		11	21		1
				protein cluster 165						5	1												1	1	2	1				2	1	3	3									IPR014733; Barwin-like endoglucanase		10	20		1.5
																																										IPR000334; Glycoside hydrolase, family 45
																																										mf GO:0008810; cellulase activity
																																										bp GO:0005975; carbohydrate metabolic process
20	2	0	141	IPR013595																		2	2	1	5	1		1		1	1	3						1		2		Peptidase S33, tripeptidyl-peptidase C-terminal		11	20		1
				protein cluster 141																		3	2	1	5	2		2		1	1	2						2		2		IPR013595; Peptidase S33, tripeptidyl-peptidase C-terminal		11	23		2
32	2	0	90	IPR015914	9	7	8														1	2	1					1	1										2			Purple acid phosphatase, N-terminal		9	32		2
				protein cluster 90	8	5	8														1	3	1	1				2	1				1						2			IPR004843; Metallophosphoesterase		11	33		2
																																										IPR015914; Purple acid phosphatase, N-terminal
																																										mf GO:0003993; acid phosphatase activity
																																										mf GO:0046872; metal ion binding
133	2	0	127	mf GO:0004185	3	1	2		2	1	2	2	2	2		2	2	1	3	1	6	2	8	1	4	3	6	2	10	6	6	3	4	1	9	6	16	7	4	3		serine-type carboxypeptidase activity		34	133		3
				protein cluster 10	3	1	2		1	1	2	2	2	2		2	2	1	3	1	6	2	8	1	4	3	6	2	10	6	6	3	4	1	9	6	14	5	3	2		mf GO:0004185; serine-type carboxypeptidase activity		34	126		2.5
33	2	0	32	mf GO:0004339					1	2	1	1	1		1	1		1	2	1		1	2	1	1		1	1	1	1	2	2		1	1		2	1		3		glucan 1,4-alpha-glucosidase activity		25	33		1
				protein cluster 92					1	2	1	1	1		1	1		1	1	1		1	2	1	1		1	1	1	1	2	2		1	1		2	1		3		IPR012341; Six-hairpin glycosidase		25	32		1
																																										mf GO:0004339; glucan 1,4-alpha-glucosidase activity
161	3	1	145	mf GO:0004650	21	13	11			17	8		1				1					4	6	1	1	3		10	8	17	16	4	1		1	1	8	2	3	3		polygalacturonase activity		24	161		4
				protein cluster 5	21	14	12			17	8		1				1					4	5	1	1	2		8	7	13	12	4	1			1	6	2	3	3		IPR012334; Pectin lyase fold		23	147		4
																																										mf GO:0004650; polygalacturonase activity
																																										bp GO:0005975; carbohydrate metabolic process
40	1	1	39	mf GO:0000030				1		1	1		1	3		2	2	5		2	1	1	1	1	2	1	2	1				1	2			1	3		2	3		mannosyltransferase activity		23	40		1
				protein cluster 52				1		1	1	1	3	2	1	2	2	5	1	2	1	1	1	1	2	1	2	1	2			2	2			1	3		2	3		mf GO:0000030; mannosyltransferase activity		27	47		2
																																										bp GO:0006486; protein glycosylation
40	4	1	34	mf GO:0052861	5	8	6				1	1	1	1	1	1			1	1	2	1	1		1	1		1	5			1										glucan endo-1,3-beta-glucanase activity, C-3 substituted reducing group		19	40		1
40	4	1	34	mf GO:0052862	5	8	6				1	1	1	1	1	1			1	1	2	1	1		1	1		1	5			1										glucan endo-1,4-beta-glucanase activity, C-3 substituted reducing group		19	40		1
				protein cluster 83	5	7	6				1	1	1	1	1	1			1	1	2	1	1		1	1		1				1										mf GO:0052861; glucan endo-1,3-beta-glucanase activity, C-3 substituted reducing group		18	34		1
																																										mf GO:0052862; glucan endo-1,4-beta-glucanase activity, C-3 substituted reducing group
																																										bp GO:0016998; cell wall macromolecule catabolic process
119	3	0	94	mf GO:0008812																		1	9	2	7	9		10	4	9	7	19	6	1	5		5	3	4	18		choline dehydrogenase activity		17	119		6
119	3	0	94	bp GO:0006066																		1	9	2	7	9		10	4	9	7	19	6	1	5		5	3	4	18		alcohol metabolic process		17	119		6
				protein cluster 17																		1	5		4	6		10	3	8	6	13	6	1	5		6	3	5	19		IPR000172; Glucose-methanol-choline oxidoreductase, N-terminal		16	101		5.5
																																										IPR007867; Glucose-methanol-choline oxidoreductase, C-terminal
																																										mf GO:0050660; flavin adenine dinucleotide binding
																																										mf GO:0008812; choline dehydrogenase activity
																																										bp GO:0006066; alcohol metabolic process
36	1	2	34	mf GO:0008199	2	7	1																2	1	2	1		6	3		3	2	2		1				1	2		ferric iron binding		15	36		2
52	3	2	43	mf GO:0016702	7	12	4																2	1	2	2		6	4		3	2	2		1	1			1	2		oxidoreductase activity, acting on single donors with incorporation of molecular oxygen, incorporation of two atoms of oxygen		16	52		2
39	1	5	34	bp GO:0006725	2	8	1																2	1	2	2		6	3		3	2	2		1	1			1	2		cellular aromatic compound metabolic process		16	39		2
				protein cluster 56	5	11	2																2	1	2	1		6	3		2	2	2		1	1			1	2		IPR015889; Intradiol ring-cleavage dioxygenase, core		16	44		2
																																										IPR000627; Intradiol ring-cleavage dioxygenase, C-terminal
																																										mf GO:0016702; oxidoreductase activity, acting on single donors with incorporation of molecular oxygen, incorporation of two atoms of oxygen
																																										mf GO:0008199; ferric iron binding
																																										bp GO:0006725; cellular aromatic compound metabolic process
30	2	0	29	mf GO:0046558	7	5	1			2													1		1	1	1	4	2	1	1	1						1		1		arabinan endo-1,5-alpha-L-arabinosidase activity		15	30		1
19	3	0	16	bp GO:0031222						2	1												1		1	1	1	4	3	1	1	1						1		1		arabinan catabolic process		13	19		1
				protein cluster 94	8	6	1			2													1		1	1	1	3	3	1	1	1						1		1		mf GO:0046558; arabinan endo-1,5-alpha-L-arabinosidase activity		15	32		1
39	2	0	34	mf GO:0031176																		2	2	2	6	5		4	4	2	1	4	1					1		5		endo-1,4-beta-xylanase activity		13	39		2
				protein cluster 67																		2	3	2	7	5		2	2	3	2	5	1					1		6		mf GO:0031176; endo-1,4-beta-xylanase activity		13	41		2
																																										bp GO:0045493; xylan catabolic process
60	3	0	55	mf GO:0030570	13	5	14																5	1	3	1		8	5		2	2								1		pectate lyase activity		12	60		4
				protein cluster 43	14	5	14																5	1	3	1		5	3		2	2								1		IPR012334; Pectin lyase fold		12	56		3
																																										IPR004898; Pectate lyase, catalytic
																																										mf GO:0030570; pectate lyase activity
19	3	0	15	mf GO:0004622				1				4	2	1	3			1	2					1				1	2							1						lysophospholipase activity		11	19		1
				protein cluster 51								4	2	2	3	1		1	3	2	4		1	1	1			2		2	1				13	1	2	2				IPR002642; Lysophospholipase, catalytic region		19	48		2
																																										mf GO:0004620; phospholipase activity
																																										bp GO:0009395; phospholipid catabolic process
