# Supplementary material for: Compositions of fungal secretomes indicate a greater impact of phylogenetic history than lifestyle adaptation
Source: BMC Genomics. 2014 Aug 27;15(1):722. doi: 10.1186/1471-2164-15-722 (PMC4161775; doi:10.1186/1471-2164-15-722)
Supplement: Supplementary file 9 — Additional file 9: Numbers of Glycoside Hydrolases in predicted secretomes. Glycoside Hydrolases were identified in predicted secretomes by comparison to the CAZy database using dbCAN. (XLS 176 KB) [file 12864_2014_6423_MOESM9_ESM.xls]

## Sheet: 9. GHs according to CAZy
Additional file 9. Numbers of Glycoside Hydrolases in predicted secretomes
			Stramenopiles			Fungi
								incertae		Dikarya																																	Legend:
			Oomycetes							Ascomycota																					Basidiomycota
								Mucorom			Saccharomycotina									Pezizomycotina												Puccinio		Agaricomycotina									expanded
											Saccharomycetes									Sordariomycetes					Eurotiom.			Leotiom.		Doth					Agaricomycetes								contracted
			Peronospor					Mucor			Saccharomycetales									Hypocre		Sordari		inc		Euroti		Heloti									Agaric
								Mucor			Saccharomycetaceae															Trichocom		Sclerotini
GH	Clans of related families		Phytophthora sojae	Phytophthora ramorum	Phytophthora infestans	Encephalitozoon cuniculi	Batrachochytrium dendrobatidis	Rhizopus oryzae	Phycomyces blakesleeanus	Schizosaccharomyces pombe	Saccharomyces cerevisiae	Kluyveromyces lactis	Pichia stipitis	Debaryomyces hansenii	Ashbya gossypii	Candida glabrata	Candida albicans	Candida lusitaniae	Yarrowia lipolytica	Trichoderma reesei	Fusarium graminearum	Neurospora crassa	Chaetomium globosum	Magnaporthe oryzae	Coccidioides immitis	Aspergillus nidulans	Aspergillus fumigatus	Sclerotinia sclerotiorum	Botrytis cinerea	Stagonospora nodorum	Ustilago maydis	Sporobolomyces roseus	Puccinia graminis	Cryptococcus neoformans	Postia placenta	Phanerochaete chrysosporium	Laccaria bicolor	Coprinus cinereus		total entries	species	median	known activities
GH1	A		3	5	1																1			1				1												12	6	1	β-glucosidase (EC 3.2.1.21); β-galactosidase (EC 3.2.1.23); β-mannosidase (EC 3.2.1.25); β-glucuronidase (EC 3.2.1.31); β-xylosidase (EC 3.2.1.37); β-D-fucosidase (EC 3.2.1.38); phlorizin hydrolase (EC 3.2.1.62); exo-β-1,4-glucanase (EC 3.2.1.74); 6-phospho-β-galactosidase (EC 3.2.1.85); 6-phospho-β-glucosidase (EC 3.2.1.86); strictosidine β-glucosidase (EC 3.2.1.105); lactase (EC 3.2.1.108); amy…
GH2	A		1																											1										2	2		β-galactosidase (EC 3.2.1.23) ; β-mannosidase (EC 3.2.1.25); β-glucuronidase (EC 3.2.1.31); α-L-arabinofuranosidase (EC 3.2.1.55); mannosylglycoprotein endo-β-mannosidase (EC 3.2.1.152); exo-β-glucosaminidase (EC 3.2.1.165)
GH3			21	19	4			4	2								1		3	6	10	3	4	8	2	10	9	5	7	5	2		2	1	3	3				134	23	4	β-glucosidase (EC 3.2.1.21); xylan 1,4-β-xylosidase (EC 3.2.1.37); β-glucosylceramidase (EC 3.2.1.45); β-N-acetylhexosaminidase (EC 3.2.1.52); α-L-arabinofuranosidase (EC 3.2.1.55); glucan 1,3-β-glucosidase (EC 3.2.1.58); glucan 1,4-β-glucosidase (EC 3.2.1.74); isoprimeverose-producing oligoxyloglucan hydrolase (EC 3.2.1.120); coniferin β-glucosidase (EC 3.2.1.126); exo-1,3-1,4-glucanase (EC 3.2.…
GH5	A		8	5	3			2		1	2	1	1	2	1	2	2	1	2	5	8	3	5	8		11	7	9	7	11	6	2	7	3	10	6	6	9		156	32	5	chitosanase (EC 3.2.1.132); β-mannosidase (EC 3.2.1.25); endo-β-1,4-glucanase / cellulase (EC 3.2.1.4); glucan β-1,3-glucosidase (EC 3.2.1.58); licheninase (EC 3.2.1.73); glucan endo-1,6-β-glucosidase (EC 3.2.1.75); mannan endo-β-1,4-mannosidase (EC 3.2.1.78); endo-β-1,4-xylanase (EC 3.2.1.8); cellulose β-1,4-cellobiosidase (EC 3.2.1.91); β-1,3-mannanase (EC 3.2.1.-); xyloglucan-specific endo-β-1…
GH6			4	6	4															1	1	3	3	3		1	1	1	1	4						1		5		39	15	3	endoglucanase (EC 3.2.1.4); cellobiohydrolase (EC 3.2.1.91); formerly cellulase family B
GH7	B		2		1															1	1	4	4	4		3	4	3	3	4			8			7		5		54	15	4	endo-β-1,4-glucanase (EC 3.2.1.4); reducing end-acting cellobiohydrolase (EC 3.2.1.176); chitosanase (EC 3.2.1.132); endo-β-1,3-1,4-glucanase (EC 3.2.1.73) ; formerly cellulase family C
GH10	A		3	5	2															1	4	4	4	4		2	2	2	2	6	2		4		2	3		6		58	18	3	endo-1,4-β-xylanase (EC 3.2.1.8); endo-1,3-β-xylanase (EC 3.2.1.32); tomatinase (EC 3.2.1.-); formerly cellulase family F
GH11	C																			2	2	2	6	5		2	2	3	2	5	1					1		6		39	13	2	endo-β-1,4-xylanase (EC 3.2.1.8); endo-β-1,3-xylanase (EC 3.2.1.32); formerly cellulase family G
GH12	C		8	4	4															1	2		2	3		1	3	4	3	3			1		3	2	1	1		46	17	3	endoglucanase (EC 3.2.1.4); xyloglucan hydrolase (EC 3.2.1.151); β-1,3-1,4-glucanase (EC 3.2.1.73); xyloglucan endotransglycosylase (EC 2.4.1.207); formerly cellulase family H
GH13	H		1	2				1		2										1	1	2	1	1		3	3	1	3	1				1	3	1	1	3		32	19	1	α-amylase (EC 3.2.1.1); pullulanase (EC 3.2.1.41); cyclomaltodextrin glucanotransferase (EC 2.4.1.19); cyclomaltodextrinase (EC 3.2.1.54); trehalose-6-phosphate hydrolase (EC 3.2.1.93); oligo-α-glucosidase (EC 3.2.1.10); maltogenic amylase (EC 3.2.1.133); neopullulanase (EC 3.2.1.135); α-glucosidase (EC 3.2.1.20); maltotetraose-forming α-amylase (EC 3.2.1.60); isoamylase (EC 3.2.1.68); glucodextr…
GH15	L						1	2	1	1	1		1	1		1	1	1		1	2	1	1		1	1	1	1	1	2		1	1		2	1		3		31	25	1	glucoamylase (EC 3.2.1.3); glucodextranase (EC 3.2.1.70); α,α-trehalase (EC 3.2.1.28)
GH16	B		1	2			1	3	2		3	3			1			1	2	4	9	7	5	7	2	4	6	7	5	5	3	4	2	2	14	3	7	9		124	29	3	xyloglucan:xyloglucosyltransferase (EC 2.4.1.207); keratan-sulfate endo-1,4-β-galactosidase (EC 3.2.1.103); endo-1,3-β-glucanase (EC 3.2.1.39); endo-1,3(4)-β-glucanase (EC 3.2.1.6); licheninase (EC 3.2.1.73); β-agarase (EC 3.2.1.81); κ-carrageenase (EC 3.2.1.83); xyloglucanase (EC 3.2.1.151); endo-β-1,3-galactanase (EC 3.2.1.181); β-porphyranase (EC 3.2.1.178); hyaluronidase (EC 3.2.1.35); endo-β…
GH17	A		15	17	9			2		1	4	4	3	4	2	5	3	3	2		2	1		1	2	2	2	3	2	2						1	1	1		94	26	2	glucan endo-1,3-β-glucosidase (EC 3.2.1.39); glucan 1,3-β-glucosidase (EC 3.2.1.58); licheninase (EC 3.2.1.73); ABA-specific β-glucosidase (EC 3.2.1.175); β-1,3-glucanosyltransglycosylase (EC 2.4.1.-)
GH18	K		1	1	1		1	6	4	1			1	2			3		1	8	6	5	4	6	2	8	6	4	2	4	1	2	9	2	7	3	5	4		110	30	3.5	chitinase (EC 3.2.1.14); lysozyme (EC 3.2.1.17); endo-β-N-acetylglucosaminidase (EC 3.2.1.96); peptidoglycan hydrolase with endo-β-N-acetylglucosaminidase specificity (EC 3.2.1.-); Nod factor hydrolase (EC 3.2.1.-); xylanase inhibitor; concanavalin B; narbonin; Contains chitinases of classes III and V.
GH19			2		1	1																																		4	3	1	chitinase (EC 3.2.1.14); lysozyme (EC 3.2.1.17); Contains chitinases of classes I, II, and IV.
GH20	K							3	3				1	1			1	1		3	1	1	1	2	2	2	1	1	1	2	1			1	2			2		33	21	1	β-hexosaminidase (EC 3.2.1.52); lacto-N-biosidase (EC 3.2.1.140); β-1,6-N-acetylglucosaminidase) (EC 3.2.1.-); β-6-SO3-N-acetylglucosaminidase (EC 3.2.1.-)
GH23																				1								1	1				1				1	1		6	6	1	lysozyme type G (EC 3.2.1.17); peptidoglycan lyase (EC 4.2.2.n1) also known in the literature as peptidoglycan lytic transglycosylase; chitinase (EC 3.2.1.14)
GH24	I																			1			1	1		1											2	5		11	6	1	lysozyme (EC 3.2.1.17)
GH25									1											1		1				3	3	1	1		1					1				13	9	1	lysozyme (EC 3.2.1.17)
GH26	A																									3			1											4	2		β-mannanase (EC 3.2.1.78); β-1,3-xylanase (EC 3.2.1.32); lichenase / endo-β-1,3-1,4-glucanase (EC 3.2.1.73); mannobiose-producing exo-β-mannanase (EC 3.2.1.-); formerly cellulase family I
GH27	D													1						3				1			2		1											8	5	1	α-galactosidase (EC 3.2.1.22); α-N-acetylgalactosaminidase (EC 3.2.1.49); isomalto-dextranase (EC 3.2.1.94); β-L-arabinopyranosidase (EC 3.2.1.88); galactan:galactan galactosyltransferase (EC 2.4.1.-)
GH28	N		16	13	10			17	8		1				1					4	6	1	1	3		9	7	16	12	4	1		1	1	8	1	1	3		145	24	4	polygalacturonase (EC 3.2.1.15); exo-polygalacturonase (EC 3.2.1.67); exo-polygalacturonosidase (EC 3.2.1.82); rhamnogalacturonase (EC 3.2.1.171); rhamnogalacturonan α-1,2-galacturonohydrolase (EC 3.2.1.173); rhamnogalacturonan α-L-rhamnopyranohydrolase (EC 3.2.1.174); endo-xylogalacturonan hydrolase (EC 3.2.1.-)
GH29																					1			4																5	2		α-L-fucosidase (EC 3.2.1.51); α-1,3/1,4-L-fucosidase (EC 3.2.1.111)
GH30	A		10	6	8															5		2	2							2	1				1	2	4	1		44	12	2	endo-β-1,4-xylanase (EC 3.2.1.8); β-glucosidase (3.2.1.21); β-glucuronidase (EC 3.2.1.31); β-xylosidase (EC 3.2.1.37); β-fucosidase (EC 3.2.1.38); glucosylceramidase (EC 3.2.1.45); β-1,6-glucanase (EC 3.2.1.75); glucuronoarabinoxylan endo-β-1,4-xylanase (EC 3.2.1.136); endo-β-1,6-galactanase (EC:3.2.1.164); [reducing end] β-xylosidase (EC 3.2.1.-)
GH31	D		3	3	3		1		1	3	1	1	1	1	1	1	3	1	1	2	2	4	3	1	1	5	3	3	1	4	2	1	2	2	2	2	2	3		70	34	2	α-glucosidase (EC 3.2.1.20); α-1,3-glucosidase (EC 3.2.1.84); sucrase-isomaltase (EC 3.2.1.48) (EC 3.2.1.10); α-xylosidase (EC 3.2.1.177); α-glucan lyase (EC 4.2.2.13); isomaltosyltransferase (EC 2.4.1.-); α-mannosidase (EC 3.2.1.24); oligosaccharide α-1,4-glucosyltransferase (EC 2.4.1.161)
GH32	J		3	3	3					1	1	1		1	1				1		2			1			2	1	1	2	1			1						26	17	1	invertase (EC 3.2.1.26); endo-inulinase (EC 3.2.1.7); β-2,6-fructan 6-levanbiohydrolase (EC 3.2.1.64); endo-levanase (EC 3.2.1.65); exo-inulinase (EC 3.2.1.80); fructan β-(2,1)-fructosidase/1-exohydrolase (EC 3.2.1.153); fructan β-(2,6)-fructosidase/6-exohydrolase (EC 3.2.1.154); sucrose:sucrose 1-fructosyltransferase (EC 2.4.1.99); fructan:fructan 1-fructosyltransferase (EC 2.4.1.100); sucrose:f…
GH33	E																										1													1	1		sialidase or neuraminidase (EC 3.2.1.18); trans-sialidase (EC 2.4.1.-); 2-keto-3-deoxynononic acid sialidase (EC 3.2.1.-)
GH35	A								1											1	2	1	1			2	4	4	3	2	1				2	3				27	13	2	β-galactosidase (EC 3.2.1.23); exo-β-glucosaminidase (EC 3.2.1.165); exo-β-1,4-galactanase (EC 3.2.1.-); β-1,3-galactosidase (EC 3.2.1.-)
GH36	D																				1					1				1										3	3	1	α-galactosidase (EC 3.2.1.22); α-N-acetylgalactosaminidase (EC 3.2.1.49); stachyose synthase (EC 2.4.1.67); raffinose synthase (EC 2.4.1.82)
GH37	G		1	1	1	1			1											1		1	1	1						1	1						1			12	12	1	α,α-trehalase (EC 3.2.1.28).
GH38			1																																					1	1		α-mannosidase (EC 3.2.1.24); mannosyl-oligosaccharide α-1,2-mannosidase (EC 3.2.1.113); mannosyl-oligosaccharide α-1,3-1,6-mannosidase (EC 3.2.1.114); α-2-O-mannosylglycerate hydrolase (EC 3.2.1.170); mannosyl-oligosaccharide α-1,3-mannosidase (EC 3.2.1.-)
GH42	A																														1									1	1		β-galactosidase (EC 3.2.1.23); α-L-arabinopyranosidase (EC 3.2.1.-)
GH43	F		7	5	1			2												1	15	3	10	14	1	10	8	1	1	6	1		1		1	3		2		93	20	2.5	β-xylosidase (EC 3.2.1.37); α-L-arabinofuranosidase (EC 3.2.1.55); arabinanase (EC 3.2.1.99); xylanase (EC 3.2.1.8); galactan 1,3-β-galactosidase (EC 3.2.1.145); α-1,2-L-arabinofuranosidase (EC 3.2.1.-); exo-α-1,5-L-arabinofuranosidase (EC 3.2.1.-); [inverting] exo-α-1,5-L-arabinanase (EC 3.2.1.-); β-1,3-xylosidase (EC 3.2.1.-)
GH45								5	1												1	1	2	1				2	1	2	3									19	10	1.5	endoglucanase (EC 3.2.1.4); formerly cellulase family K
GH46	I								1																															1	1		chitosanase (EC 3.2.1.132)
GH47					1		1	2	1	1	2	2	1	2	1	3	1	1	2	3	2	5	3	5	5	3	2	5	1	3	1	1	1		2		1	2		66	31	2	α-mannosidase (EC 3.2.1.113)
GH51	A																												1											1	1		endoglucanase (EC 3.2.1.4); endo-β-1,4-xylanase (EC 3.2.1.8); β-xylosidase (EC 3.2.1.37); α-L-arabinofuranosidase (EC 3.2.1.55)
GH53	A		5	4	2																1	1	1	1		1	1	1	1						2	1		1		23	14	1	endo-β-1,4-galactanase (EC 3.2.1.89).
GH54			2																	1	1	1		1		1	1		1											9	8	1	α-L-arabinofuranosidase (EC 3.2.1.55); β-xylosidase (EC 3.2.1.37).
GH55																				6	3	5	3	4	1	4	4	3	2	2					4	1	1	1		44	15	3	exo-β-1,3-glucanase (EC 3.2.1.58); endo-β-1,3-glucanase (EC 3.2.1.39)
GH62	F																			1	1		2	3		1	2		1	3	1							2		17	10	1.5	α-L-arabinofuranosidase (EC 3.2.1.55)
GH64																				1	1																			2	2		β-1,3-glucanase (EC 3.2.1.39)
GH65	L											1								1					1		1	1	1	1		1	1							9	9	1	α,α-trehalase (EC 3.2.1.28); maltose phosphorylase (EC 2.4.1.8); trehalose phosphorylase (EC 2.4.1.64); kojibiose phosphorylase (EC 2.4.1.230); trehalose-6-phosphate phosphorylase (EC 2.4.1.216); nigerose phosphorylase (EC 2.4.1.279); 3-O-α-glucopyranosyl-L-rhamnose phosphorylase (EC 2.4.1.282); 2-O-α-glucopyranosylglycerol: phosphate β-glucosyltransferase (EC 2.4.1.-)
GH67																				1	1	1		1		1	1													6	6	1	α-glucuronidase (EC 3.2.1.139); xylan α-1,2-glucuronidase (EC 3.2.1.131)
GH71																				1		2				5	7	3	5	1		1	2	3	3	2	3	2		40	14	2.5	α-1,3-glucanase (EC 3.2.1.59).
GH72	A		3	4	3			1		1	2	3	1	1	4	2	3	1	3	1	1						2	1		2	1						1			41	21	2	β-1,3-glucanosyltransglycosylase (EC 2.4.1.-)
GH74																					1	1	1															1		4	4	1	endoglucanase (EC 3.2.1.4); oligoxyloglucan reducing end-specific cellobiohydrolase (EC 3.2.1.150); xyloglucanase (EC 3.2.1.151)
GH75																				3				1	1	1	3			1										10	6	1	chitosanase (EC 3.2.1.132)
GH76										1				1	1		3			1	1	2	1	1	1	2	2	4	3	4	1		5				1			35	18	1	α-1,6-mannanase (EC 3.2.1.101)
GH78			3	3	2																1	1	1	2		1	2	2	1						3	1				23	13	2	α-L-rhamnosidase (EC 3.2.1.40)
GH79	A																			1		1	1	1				2	1					1	1	1	3	2		15	11	1	β-glucuronidase (EC 3.2.1.31); hyaluronoglucuronidase (EC 3.2.1.36); heparanase (EC 3.2.1.166); baicalin β-glucuronidase (EC 3.2.1.167); β-4-O-methyl-glucuronidase (EC 3.2.1.-)
GH81			4	6	5				1	1	1	1	1	1			1	1	2	1	1			1		1				1										30	17	1	endo-β-1,3-glucanase (EC 3.2.1.39)
GH88																																			1	1	1			3	3	1	d-4,5-unsaturated β-glucuronyl hydrolase (EC 3.2.1.-)
GH89			2	1																2							1	1							2	2				11	7	2	α-N-acetylglucosaminidase (EC 3.2.1.50)
GH92																	1			7			1	3		4	2	2	1	3	2				2	2	1	2		33	14	2	mannosyl-oligosaccharide α-1,2-mannosidase (EC 3.2.1.113); mannosyl-oligosaccharide α-1,3-mannosidase (EC 3.2.1.-); mannosyl-oligosaccharide α-1,6-mannosidase (EC 3.2.1.-); α-mannosidase (EC 3.2.1.24); α-1,2-mannosidase (EC 3.2.1.-); α-1,3-mannosidase (EC 3.2.1.-); α-1,4-mannosidase (EC 3.2.1.-); mannosyl-1-phosphodiester α-1,P-mannosidase (EC 3.2.1.-)
GH93	E																				2	2	3	1			2		1	2										13	7	2	exo-α-L-1,5-arabinanase (EC 3.2.1.-)
GH95																				2	1			1			1	1	1	2										9	7	1	α-1,2-L-fucosidase (EC 3.2.1.63); α-L-fucosidase (EC 3.2.1.51)
GH99																				1																				1	1		glycoprotein endo-α-1,2-mannosidase (EC 3.2.1.130)
GH105			1	1																	2			2		2	1			1			2			1		2		15	10	1.5	unsaturated rhamnogalacturonyl hydrolase (EC 3.2.1.172); d-4,5-unsaturated β-glucuronyl hydrolase (EC 3.2.1.-)
GH109																	1																							1	1		α-N-acetylgalactosaminidase (EC 3.2.1.49)
GH114					1																1					1				1				1						5	5	1	endo-α-1,4-polygalactosaminidase (EC 3.2.1.109)
GH115													1								1	1	1	1			1	1	1	1	1					1		1		12	12	1	xylan α-1,2-glucuronidase (3.2.1.131); α-(4-O-methyl)-glucuronidase (3.2.1.-)
GH125	L																1		1	1	3	2	1		1	1	1	2	2	3	1					1		1		22	15	1	exo-α-1,6-mannosidase (EC 3.2.1.-)
GH127																														1										1	1		β-L-arabinofuranosidase (EC 3.2.1.185)
GH128	A									1										2	3	2	2	2	1	2	1	3	3	3	3	1		7	2	5	1	3		47	19	2	β-1,3-glucanase (EC 3.2.1.39)
GH131			5	4	4																1	2	2	3		1		2		5			4			3	1	1		38	14	2.5	broad specificity exo-β-1,3/1,6-glucanase with endo-β-1,4-glucanase activity (EC 3.2.1.-);
GH132										3	4	3	3	3	3	4	3	3	2		1	2		1	1	1	1		2											40	17	3	Activity on β-1,3-glucan (curdlan) shown for the Aspergillus fumigatus Sun4 protein; activity on laminarioligosaccharides shown for Aspergillus fumigatus Sun4 protein and Candida albicans Sun41 protein; transglycosylation activity reported in PMID 23508952.
			Psoj	Pram	Pinf	Ecun	Bden	Rory	Pbla	Spom	Scer	Klac	Psti	Dhan	Agos	Cgla	Calb	Clus	Ylip	Tree	Fgra	Ncra	Cglo	Mory	Cimm	Anid	Afum	Sscl	Bcin	Snod	Umay	Sros	Pgra	Cneo	Ppla	Pchr	Lbic	Ccin
GH proteins			136	120	74	2	5	50	28	18	22	20	15	21	16	18	28	14	22	91	110	81	84	115	25	117	116	108	91	119	40	14	54	26	82	66	46	90		2084	36	48
GH families			28	23	23	2	5	13	14	13	11	10	11	13	10	7	15	10	12	41	43	36	34	41	16	39	42	38	41	42	25	9	18	13	24	31	22	31		806	36	20
																																													1
																																													2
																																													3
																																													4
																																													5
																																													6
																																													7
																																													8
																																													9
																																													10
																																													11
																																													12
																																													13
																																													14
																																													15
																																													16
																																													17
																																													18
																																													19
																																													20
																																													21
																																													22
																																													23
																																													24
																																													25
																																													26
																																													27
																																													28
																																													29
																																													30
																																													31
																																													32
																																													33
																																													34
																																													35
																																													36
																																													37
																																													38
																																													39
																																													40
																																													41
																																													42
																																													43
																																													44
																																													45
																																													46
																																													47
																																													48
																																													49
																																													50
																																													51
																																													52
																																													53
																																													54
																																													55
																																													56
																																													57
																																													58
																																													59
																																													60
																																													61
																																													62
																																													63
																																													64
																																													65
																																													66
																																													67
																																													68
																																													69
																																													70
																																													71
																																													72
																																													73
																																													74
																																													75
																																													76
																																													77
																																													78
																																													79
																																													80
																																													81
																																													82
																																													83
																																													84
																																													85
																																													86
																																													87
																																													88
																																													89
																																													90
																																													91
																																													92
																																													93
																																													94
																																													95
																																													96
																																													97
																																													98
																																													99
																																													100
																																													101
																																													102
																																													103
																																													104
																																													105
																																													106
																																													107
																																													108
																																													109
																																													110
																																													111
																																													112
																																													113
																																													114
																																													115
																																													116
																																													117
																																													118
																																													119
																																													120
																																													121
																																													122
																																													123
																																													124
																																													125
																																													126
																																													127
																																													128
																																													129
																																													130
																																													131
																																													132
																																													133
																																													134
																																													135
																																													136
																																													137
																																													138
																																													139
																																													140
																																													141
																																													142
																																													143
																																													144
																																													145
																																													146
																																													147
																																													148
																																													149
																																													150
																																													151
																																													152
																																													153
																																													154
																																													155
																																													156
																																													157
																																													158
																																													159
																																													160
																																													161
																																													162
																																													163
																																													164
																																													165
																																													166
																																													167
																																													168
																																													169
																																													170
																																													171
																																													172
																																													173
																																													174
																																													175
																																													176
																																													177
																																													178
																																													179
																																													180
																																													181
																																													182
																																													183
																																													184
																																													185
																																													186
																																													187
																																													188
																																													189
																																													190
																																													191
																																													192
																																													193
																																													194
																																													195
																																													196
																																													197
																																													198
																																													199
																																													200
																																													201
																																													202
																																													203
																																													204
																																													205
																																													206
																																													207
																																													208
																																													209
																																													210
																																													211
																																													212
																																													213
																																													214
																																													215
																																													216
																																													217
																																													218
																																													219
																																													220
																																													221
																																													222
																																													223
																																													224
																																													225
																																													226
																																													227
																																													228
																																													229
																																													230
																																													231
																																													232
																																													233
																																													234
																																													235
																																													236
																																													237
																																													238
																																													239
																																													240
																																													241
																																													242
																																													243
																																													244
																																													245
																																													246
																																													247
																																													248
																																													249
																																													250
																																													251
																																													252
																																													253
																																													254
																																													255
																																													256
																																													257
																																													258
																																													259
																																													260
																																													261
																																													262
																																													263
																																													264
																																													265
																																													266
																																													267
																																													268
																																													269
																																													270
																																													271
																																													272
																																													273
																																													274
																																													275
																																													276
																																													277
																																													278
																																													279
																																													280
																																													281
																																													282
																																													283
																																													284
																																													285
																																													286
																																													287
																																													288
																																													289
																																													290
																																													291
																																													292
																																													293
																																													294
																																													295
																																													296
																																													297
																																													298
																																													299
																																													300
																																													301
																																													302
																																													303
																																													304
																																													305
																																													306
																																													307
																																													308
																																													309
																																													310
																																													311
																																													312
																																													313
																																													314
																																													315
																																													316
																																													317
																																													318
																																													319
																																													320
																																													321
																																													322
																																													323
																																													324
																																													325
																																													326
																																													327
																																													328
																																													329
																																													330
																																													331
																																													332
																																													333
																																													334
																																													335
																																													336
																																													337
																																													338
																																													339
																																													340
																																													341
																																													342
																																													343
																																													344
																																													345
																																													346
																																													347
																																													348
																																													349
																																													350
																																													351
																																													352
																																													353
																																													354
																																													355
																																													356
																																													357
																																													358
																																													359
																																													360
																																													361
																																													362
																																													363
																																													364
																																													365
																																													366
																																													367
																																													368
																																													369
																																													370
																																													371
																																													372
																																													373
																																													374
																																													375
																																													376
																																													377
																																													378
																																													379
																																													380
																																													381
																																													382
																																													383
																																													384
																																													385
																																													386
																																													387
																																													388
																																													389
																																													390
																																													391
																																													392
																																													393
																																													394
																																													395
																																													396
																																													397
																																													398
																																													399
																																													400
																																													401
																																													402
																																													403
																																													404
																																													405
																																													406
																																													407
																																													408
																																													409
																																													410
																																													411
																																													412
																																													413
																																													414
																																													415
																																													416
																																													417
																																													418
																																													419
																																													420
																																													421
																																													422
																																													423
																																													424
																																													425
																																													426
																																													427
																																													428
																																													429
																																													430
																																													431
																																													432
																																													433
																																													434
																																													435
																																													436
																																													437
																																													438
																																													439
																																													440
																																													441
																																													442
																																													443
																																													444
																																													445
																																													446
																																													447
																																													448
																																													449
																																													450
																																													451
																																													452
																																													453
																																													454
																																													455
																																													456
																																													457
																																													458
																																													459
																																													460
																																													461
																																													462
																																													463
																																													464
																																													465
																																													466
																																													467
																																													468
																																													469
																																													470
																																													471
																																													472
																																													473
																																													474
																																													475
																																													476
																																													477
																																													478
																																													479
																																													480
																																													481
																																													482
																																													483
																																													484
																																													485
																																													486
																																													487
																																													488
																																													489
																																													490
																																													491
																																													492
																																													493
																																													494
																																													495
																																													496
																																													497
																																													498
																																													499
																																													500
																																													501
																																													502
																																													503
																																													504
																																													505
																																													506
																																													507
																																													508
																																													509
																																													510
																																													511
																																													512
																																													513
																																													514
																																													515
																																													516
																																													517
																																													518
																																													519
																																													520
																																													521
																																													522
																																													523
																																													524
																																													525
																																													526
																																													527
																																													528
																																													529
																																													530
																																													531
																																													532
																																													533
																																													534
																																													535
																																													536
																																													537
																																													538
																																													539
																																													540
																																													541
																																													542
																																													543
																																													544
																																													545
																																													546
																																													547
																																													548
																																													549
																																													550
																																													551
																																													552
																																													553
																																													554
																																													555
																																													556
																																													557
																																													558
																																													559
																																													560
																																													561
																																													562
																																													563
																																													564
																																													565
																																													566
																																													567
																																													568
																																													569
																																													570
																																													571
																																													572
																																													573
																																													574
																																													575
																																													576
																																													577
																																													578
																																													579
																																													580
																																													581
																																													582
																																													583
																																													584
																																													585
																																													586
																																													587
																																													588
																																													589
																																													590
																																													591
																																													592
																																													593
																																													594
																																													595
																																													596
																																													597
																																													598
																																													599
																																													600
																																													601
																																													602
																																													603
																																													604
																																													605
																																													606
																																													607
																																													608
																																													609
																																													610
																																													611
																																													612
																																													613
																																													614
																																													615
																																													616
																																													617
																																													618
																																													619
																																													620
																																													621
																																													622
																																													623
																																													624
																																													625
																																													626
																																													627
																																													628
																																													629
																																													630
																																													631
																																													632
																																													633
																																													634
																																													635
																																													636
																																													637
																																													638
																																													639
																																													640
																																													641
																																													642
																																													643
																																													644
																																													645
																																													646
																																													647
																																													648
																																													649
																																													650
																																													651
																																													652
																																													653
																																													654
																																													655
																																													656
																																													657
																																													658
																																													659
																																													660
																																													661
																																													662
																																													663
																																													664
																																													665
																																													666
																																													667
																																													668
																																													669
																																													670
																																													671
																																													672
																																													673
																																													674
																																													675
																																													676
																																													677
																																													678
																																													679
																																													680
																																													681
																																													682
																																													683
																																													684
																																													685
																																													686
																																													687
																																													688
																																													689
																																													690
																																													691
																																													692
																																													693
																																													694
																																													695
																																													696
																																													697
																																													698
																																													699
																																													700
																																													701
																																													702
																																													703
																																													704
																																													705
																																													706
																																													707
																																													708
																																													709
																																													710
																																													711
																																													712
																																													713
																																													714
																																													715
																																													716
																																													717
																																													718
																																													719
																																													720
																																													721
																																													722
																																													723
																																													724
																																													725
																																													726
																																													727
																																													728
																																													729
																																													730
																																													731
																																													732
																																													733
																																													734
																																													735
																																													736
																																													737
																																													738
																																													739
																																													740
																																													741
																																													742
																																													743
																																													744
																																													745
																																													746
																																													747
																																													748
																																													749
																																													750
																																													751
																																													752
																																													753
																																													754
																																													755
																																													756
																																													757
																																													758
																																													759
																																													760
																																													761
																																													762
																																													763
																																													764
																																													765
																																													766
																																													767
																																													768
																																													769
																																													770
																																													771
																																													772
																																													773
																																													774
																																													775
																																													776
																																													777
																																													778
																																													779
																																													780
																																													781
																																													782
																																													783
																																													784
																																													785
																																													786
																																													787
																																													788
																																													789
																																													790
																																													791
																																													792
																																													793
																																													794
																																													795
																																													796
																																													797
																																													798
																																													799
																																													800
																																													801
																																													802
																																													803
																																													804
																																													805
																																													806
																																													807
																																													808
																																													809
																																													810
																																													811
																																													812
																																													813
																																													814
																																													815
																																													816
																																													817
																																													818
																																													819
																																													820
																																													821
																																													822
																																													823
																																													824
																																													825
																																													826
																																													827
																																													828
																																													829
																																													830
																																													831
																																													832
																																													833
																																													834
																																													835
																																													836
																																													837
																																													838
																																													839
																																													840
																																													841
																																													842
																																													843
																																													844
																																													845
																																													846
																																													847
																																													848
																																													849
																																													850
																																													851
																																													852
																																													853
																																													854
																																													855
																																													856
																																													857
																																													858
																																													859
																																													860
																																													861
																																													862
																																													863
																																													864
																																													865
																																													866
																																													867
																																													868
																																													869
																																													870
																																													871
																																													872
																																													873
																																													874
																																													875
																																													876
																																													877
																																													878
																																													879
																																													880
																																													881
																																													882
																																													883
																																													884
																																													885
																																													886
																																													887
																																													888
																																													889
																																													890
																																													891
																																													892
																																													893
																																													894
																																													895
																																													896
																																													897
																																													898
																																													899
																																													900
																																													901
																																													902
																																													903
																																													904
																																													905
																																													906
																																													907
																																													908
																																													909
																																													910
																																													911
																																													912
																																													913
																																													914
																																													915
																																													916
																																													917
																																													918
																																													919
																																													920
																																													921
																																													922
																																													923
																																													924
																																													925
																																													926
																																													927
																																													928
																																													929
																																													930
																																													931
																																													932
																																													933
																																													934
																																													935
																																													936
																																													937
																																													938
																																													939
																																													940
																																													941
																																													942
																																													943
																																													944
																																													945
																																													946
																																													947
																																													948
																																													949
																																													950
																																													951
																																													952
																																													953
																																													954
																																													955
																																													956
																																													957
																																													958
																																													959
																																													960
																																													961
																																													962
																																													963
																																													964
																																													965
																																													966
																																													967
																																													968
																																													969
																																													970
																																													971
																																													972
																																													973
																																													974
																																													975
																																													976
																																													977
																																													978
																																													979
																																													980
																																													981
																																													982
																																													983
																																													984
																																													985
																																													986
																																													987
																																													988
																																													989
																																													990
																																													991
																																													992
																																													993
																																													994
																																													995
																																													996
																																													997
																																													998
																																													999
																																													1000
																																													1001
																																													1002
																																													1003
																																													1004
																																													1005
																																													1006
																																													1007
																																													1008
																																													1009
																																													1010
																																													1011
																																													1012
																																													1013
																																													1014
																																													1015
																																													1016
																																													1017
																																													1018
																																													1019
																																													1020
																																													1021
																																													1022
																																													1023
																																													1024
																																													1025
																																													1026
																																													1027
																																													1028
																																													1029
																																													1030
																																													1031
																																													1032
																																													1033
																																													1034
																																													1035
																																													1036
																																													1037
																																													1038
																																													1039
																																													1040
																																													1041
																																													1042
																																													1043
																																													1044
																																													1045
																																													1046
																																													1047
																																													1048
																																													1049
																																													1050
																																													1051
																																													1052
																																													1053
																																													1054
																																													1055
																																													1056
																																													1057
																																													1058
																																													1059
																																													1060
																																													1061
																																													1062
																																													1063
																																													1064
																																													1065
																																													1066
																																													1067
																																													1068
																																													1069
																																													1070
																																													1071
																																													1072
																																													1073
																																													1074
																																													1075
																																													1076
																																													1077
																																													1078
																																													1079
																																													1080
																																													1081
																																													1082
																																													1083
																																													1084
																																													1085
																																													1086
																																													1087
																																													1088
																																													1089
																																													1090
																																													1091
																																													1092
																																													1093
																																													1094
																																													1095
																																													1096
																																													1097
																																													1098
																																													1099
																																													1100
																																													1101
																																													1102
																																													1103
																																													1104
																																													1105
																																													1106
																																													1107
																																													1108
																																													1109
																																													1110
																																													1111
																																													1112
																																													1113
																																													1114
																																													1115
																																													1116
																																													1117
																																													1118
																																													1119
																																													1120
																																													1121
																																													1122
																																													1123
																																													1124
																																													1125
																																													1126
																																													1127
																																													1128
																																													1129
																																													1130
																																													1131
																																													1132
																																													1133
																																													1134
																																													1135
																																													1136
																																													1137
																																													1138
																																													1139
																																													1140
																																													1141
																																													1142
																																													1143
																																													1144
																																													1145
																																													1146
																																													1147
																																													1148
																																													1149
																																													1150
																																													1151
																																													1152
																																													1153
																																													1154
																																													1155
																																													1156
																																													1157
																																													1158
																																													1159
																																													1160
																																													1161
																																													1162
																																													1163
																																													1164
																																													1165
																																													1166
																																													1167
																																													1168
																																													1169
																																													1170
																																													1171
																																													1172
																																													1173
																																													1174
																																													1175
																																													1176
																																													1177
																																													1178
																																													1179
																																													1180
																																													1181
																																													1182
																																													1183
																																													1184
																																													1185
																																													1186
																																													1187
																																													1188
																																													1189
																																													1190
																																													1191
																																													1192
																																													1193
																																													1194
																																													1195
																																													1196
																																													1197
																																													1198
																																													1199
																																													1200
																																													1201
																																													1202
																																													1203
																																													1204
																																													1205
																																													1206
																																													1207
																																													1208
																																													1209
																																													1210
																																													1211
																																													1212
																																													1213
																																													1214
																																													1215
																																													1216
																																													1217
																																													1218
																																													1219
																																													1220
																																													1221
																																													1222
																																													1223
																																													1224
																																													1225
																																													1226
																																													1227
																																													1228
																																													1229
																																													1230
																																													1231
																																													1232
																																													1233
																																													1234
																																													1235
																																													1236
																																													1237
																																													1238
																																													1239
																																													1240
																																													1241
																																													1242
																																													1243
																																													1244
																																													1245
																																													1246
																																													1247
																																													1248
																																													1249
																																													1250
																																													1251
																																													1252
																																													1253
																																													1254
																																													1255
																																													1256
																																													1257
																																													1258
																																													1259
																																													1260
																																													1261
																																													1262
																																													1263
																																													1264
																																													1265
																																													1266
																																													1267
																																													1268
																																													1269
																																													1270
																																													1271
																																													1272
																																													1273
																																													1274
																																													1275
																																													1276
																																													1277
																																													1278
																																													1279
																																													1280
																																													1281
																																													1282
																																													1283
																																													1284
																																													1285
																																													1286
																																													1287
																																													1288
																																													1289
																																													1290
																																													1291
																																													1292
																																													1293
																																													1294
																																													1295
																																													1296
																																													1297
																																													1298
																																													1299
																																													1300
																																													1301
																																													1302
																																													1303
																																													1304
																																													1305
																																													1306
																																													1307
																																													1308
																																													1309
																																													1310
																																													1311
																																													1312
																																													1313
																																													1314
																																													1315
																																													1316
																																													1317
																																													1318
																																													1319
																																													1320
																																													1321
																																													1322
																																													1323
																																													1324
																																													1325
																																													1326
																																													1327
																																													1328
																																													1329
																																													1330
																																													1331
																																													1332
																																													1333
																																													1334
																																													1335
																																													1336
																																													1337
																																													1338
																																													1339
																																													1340
																																													1341
																																													1342
																																													1343
																																													1344
																																													1345
																																													1346
																																													1347
																																													1348
																																													1349
																																													1350
																																													1351
																																													1352
																																													1353
																																													1354
																																													1355
																																													1356
																																													1357
																																													1358
																																													1359
																																													1360
																																													1361
																																													1362
																																													1363
																																													1364
																																													1365
																																													1366
																																													1367
																																													1368
																																													1369
																																													1370
																																													1371
																																													1372
																																													1373
																																													1374
																																													1375
																																													1376
																																													1377
																																													1378
																																													1379
																																													1380
																																													1381
																																													1382
																																													1383
																																													1384
																																													1385
																																													1386
																																													1387
																																													1388
																																													1389
																																													1390
																																													1391
																																													1392
																																													1393
																																													1394
																																													1395
																																													1396
																																													1397
																																													1398
																																													1399
																																													1400
																																													1401
																																													1402
																																													1403
																																													1404
																																													1405
																																													1406
																																													1407
																																													1408
																																													1409
																																													1410
																																													1411
																																													1412
																																													1413
																																													1414
																																													1415
																																													1416
																																													1417
																																													1418
																																													1419
																																													1420
																																													1421
																																													1422
																																													1423
																																													1424
																																													1425
																																													1426
																																													1427
																																													1428
																																													1429
																																													1430
																																													1431
																																													1432
																																													1433
																																													1434
																																													1435
																																													1436
																																													1437
																																													1438
																																													1439
																																													1440
																																													1441
																																													1442
																																													1443
																																													1444
																																													1445
																																													1446
																																													1447
																																													1448
																																													1449
																																													1450
																																													1451
																																													1452
																																													1453
																																													1454
																																													1455
																																													1456
																																													1457
																																													1458
																																													1459
																																													1460
																																													1461
																																													1462
																																													1463
																																													1464
																																													1465
																																													1466
																																													1467
																																													1468
																																													1469
																																													1470
																																													1471
																																													1472
																																													1473
																																													1474
																																													1475
																																													1476
																																													1477
																																													1478
																																													1479
																																													1480
																																													1481
																																													1482
																																													1483
																																													1484
																																													1485
																																													1486
																																													1487
																																													1488
																																													1489
																																													1490
																																													1491
																																													1492
																																													1493
																																													1494
																																													1495
																																													1496
																																													1497
																																													1498
																																													1499
																																													1500
																																													1501
																																													1502
																																													1503
																																													1504
																																													1505
																																													1506
																																													1507
																																													1508
																																													1509
																																													1510
																																													1511
																																													1512
																																													1513
																																													1514
																																													1515
																																													1516
																																													1517
																																													1518
																																													1519
																																													1520
																																													1521
																																													1522
																																													1523
																																													1524
																																													1525
																																													1526
																																													1527
																																													1528
																																													1529
																																													1530
																																													1531
																																													1532
																																													1533
																																													1534
																																													1535
																																													1536
																																													1537
																																													1538
																																													1539
																																													1540
																																													1541
																																													1542
																																													1543
																																													1544
																																													1545
																																													1546
																																													1547
																																													1548
																																													1549
																																													1550
																																													1551
																																													1552
																																													1553
																																													1554
																																													1555
																																													1556
																																													1557
																																													1558
																																													1559
																																													1560
																																													1561
																																													1562
																																													1563
																																													1564
																																													1565
																																													1566
																																													1567
																																													1568
																																													1569
																																													1570
																																													1571
																																													1572
																																													1573
																																													1574
																																													1575
																																													1576
																																													1577
																																													1578
																																													1579
																																													1580
																																													1581
																																													1582
																																													1583
																																													1584
																																													1585
																																													1586
																																													1587
																																													1588
																																													1589
																																													1590
																																													1591
																																													1592
																																													1593
																																													1594
																																													1595
																																													1596
																																													1597
																																													1598
																																													1599
																																													1600
																																													1601
																																													1602
																																													1603
																																													1604
																																													1605
																																													1606
																																													1607
																																													1608
																																													1609
																																													1610
																																													1611
																																													1612
																																													1613
																																													1614
																																													1615
																																													1616
																																													1617
																																													1618
																																													1619
																																													1620
																																													1621
																																													1622
																																													1623
																																													1624
																																													1625
																																													1626
																																													1627
																																													1628
																																													1629
																																													1630
																																													1631
																																													1632
																																													1633
																																													1634
																																													1635
																																													1636
																																													1637
																																													1638
																																													1639
																																													1640
																																													1641
																																													1642
																																													1643
																																													1644
																																													1645
																																													1646
																																													1647
																																													1648
																																													1649
																																													1650
																																													1651
																																													1652
																																													1653
																																													1654
																																													1655
																																													1656
																																													1657
																																													1658
																																													1659
																																													1660
																																													1661
																																													1662
																																													1663
																																													1664
																																													1665
																																													1666
																																													1667
																																													1668
																																													1669
																																													1670
																																													1671
																																													1672
																																													1673
																																													1674
																																													1675
																																													1676
																																													1677
																																													1678
																																													1679
																																													1680
																																													1681
																																													1682
																																													1683
																																													1684
																																													1685
																																													1686
																																													1687
																																													1688
																																													1689
																																													1690
																																													1691
																																													1692
																																													1693
																																													1694
																																													1695
																																													1696
																																													1697
																																													1698
																																													1699
																																													1700
																																													1701
																																													1702
																																													1703
																																													1704
																																													1705
																																													1706
																																													1707
																																													1708
																																													1709
																																													1710
																																													1711
																																													1712
																																													1713
																																													1714
																																													1715
																																													1716
																																													1717
																																													1718
																																													1719
																																													1720
																																													1721
																																													1722
																																													1723
																																													1724
																																													1725
																																													1726
																																													1727
																																													1728
																																													1729
																																													1730
																																													1731
																																													1732
																																													1733
																																													1734
																																													1735
																																													1736
																																													1737
																																													1738
																																													1739
																																													1740
																																													1741
																																													1742
																																													1743
																																													1744
																																													1745
																																													1746
																																													1747
																																													1748
																																													1749
																																													1750
																																													1751
																																													1752
																																													1753
																																													1754
																																													1755
																																													1756
																																													1757
																																													1758
																																													1759
																																													1760
																																													1761
																																													1762
																																													1763
																																													1764
																																													1765
																																													1766
																																													1767
																																													1768
																																													1769
																																													1770
																																													1771
																																													1772
																																													1773
																																													1774
																																													1775
																																													1776
																																													1777
																																													1778
																																													1779
																																													1780
																																													1781
																																													1782
																																													1783
																																													1784
																																													1785
																																													1786
																																													1787
																																													1788
																																													1789
																																													1790
																																													1791
																																													1792
																																													1793
																																													1794
																																													1795
																																													1796
																																													1797
																																													1798
																																													1799
																																													1800
																																													1801
																																													1802
																																													1803
																																													1804
																																													1805
																																													1806
																																													1807
																																													1808
																																													1809
																																													1810
																																													1811
																																													1812
																																													1813
																																													1814
																																													1815
																																													1816
																																													1817
																																													1818
																																													1819
																																													1820
																																													1821
																																													1822
																																													1823
																																													1824
																																													1825
																																													1826
																																													1827
																																													1828
																																													1829
																																													1830
																																													1831
																																													1832
																																													1833
																																													1834
																																													1835
																																													1836
																																													1837
																																													1838
																																													1839
																																													1840
																																													1841
																																													1842
																																													1843
																																													1844
																																													1845
																																													1846
																																													1847
																																													1848
																																													1849
																																													1850
																																													1851
																																													1852
																																													1853
																																													1854
																																													1855
																																													1856
																																													1857
																																													1858
																																													1859
																																													1860
																																													1861
																																													1862
																																													1863
																																													1864
																																													1865
																																													1866
																																													1867
																																													1868
																																													1869
																																													1870
																																													1871
																																													1872
																																													1873
																																													1874
																																													1875
																																													1876
																																													1877
																																													1878
																																													1879
																																													1880
																																													1881
																																													1882
																																													1883
																																													1884
																																													1885
																																													1886
																																													1887
																																													1888
																																													1889
																																													1890
																																													1891
																																													1892
																																													1893
																																													1894
																																													1895
																																													1896
																																													1897
																																													1898
																																													1899
																																													1900
																																													1901
																																													1902
																																													1903
																																													1904
																																													1905
																																													1906
																																													1907
																																													1908
																																													1909
																																													1910
																																													1911
																																													1912
																																													1913
																																													1914
																																													1915
																																													1916
																																													1917
																																													1918
																																													1919
																																													1920
																																													1921
[truncated: 635 more rows]
