# Supplementary material for: Compositions of fungal secretomes indicate a greater impact of phylogenetic history than lifestyle adaptation
Source: BMC Genomics. 2014 Aug 27;15(1):722. doi: 10.1186/1471-2164-15-722 (PMC4161775; doi:10.1186/1471-2164-15-722)
Supplement: Supplementary file 10 — Additional file 10: InterPro domain, molecular function and biological process GO term abundance expansions in individual species. Terms having at least ten occurrences and at least 50% more occurrences in one species than in other species sharing this term with corresponding protein clusters. (XLS 74 KB) [file 12864_2014_6423_MOESM10_ESM.xls]

## Sheet: 10. Single species term exp
Additional file 10. InterPro domains, molecular function GO terms and biological process GO terms showing strong expansions in individual species
	Stramenopiles			Fungi
						incertae		Dikarya
	Oomycetes							Ascomycota																					Basidiomycota
						Mucorom			Saccharomycotina									Pezizomycotina												Puccinio		Agaricomycitina
									Saccharomycetes									Sordariomycetes					Eurotiom.			Leotiom.		Doth					Agaricomycetes
	Peronospor					Mucor			Saccharomycetales									Hypocre		Sordari		inc		Euroti		Heloti									Agaric
						Mucor			Saccharomycetaceae															Trichocom		Sclerotini
IPR domain/mf GO term/bp GO term / protein cluster the term is found in	Phytophthora sojae	Phytophthora ramorum	Phytophthora infestans	Encephalitozoon cuniculi	Batrachochytrium dendrobatidis	Rhizopus oryzae	Phycomyces blakesleeanus	Schizosaccharomyces pombe	Saccharomyces cerevisiae	Kluyveromyces lactis	Pichia stipitis	Debaryomyces hansenii	Ashbya gossypii	Candida glabrata	Candida albicans	Candida lusitaniae	Yarrowia lipolytica	Trichoderma reesei	Fusarium graminearum	Neurospora crassa	Chaetomium globosum	Magnaporthe oryzae	Coccidioides immitis	Aspergillus nidulans	Aspergillus fumigatus	Sclerotinia sclerotiorum	Botrytis cinerea	Stagonospora nodorum	Ustilago maydis	Sporobolomyces roseus	Puccinia graminis	Cryptococcus neoformans	Postia placenta	Phanerochaete chrysosporium	Laccaria bicolor	Coprinus cinereus		IPR domain / mf GO / bp GO description / protein cluster annotations	occurs in
IPR002509				1	10	18	5		1	1		1	1		1	1		1	7	3	2	6	1	4	2	2	4	8	1	3	9	2	1		6	12		Polysaccharide deacetylase	eight protein clusters plus one orphan protein; protein clusters 23 and 93 together share 80% of occurrences of this IPR domain
protein cluster 23					3	5	2												6	2	2	16		2	1	3	2	11	1	1	6	1			5	9		IPR002509; Polysaccharide deacetylase
																																						mf GO:0016810; hydrolase activity, acting on carbon-nitrogen (but not peptide) bonds
																																						bpGO:0005975; carbohydrate metabolic process
protein cluster 93					2	12	2		1	1		1	1		1	1														2	3	1	1		1	2		IPR002509; Polysaccharide deacetylase
																																						mf GO:0016810; hydrolase activity, acting on carbon-nitrogen (but not peptide) bonds
																																						bpGO:0005975; carbohydrate metabolic process
IPR015880	4		2				2												2	1	3	12		2				5	1			1		2				Zinc finger, C2H2-like	six protein clusters plus 27 orphan proteins
IPR002642								4	2	2	3	1		1	3	2	4		1	1	1			2		2	1				13	1	2	2				Lysophospholipase, catalytic region	unique to protein cluster 51
mf GO:0004620								3		1		1			1	2	4		1		1			2		2	1				13		2	2				phospholipase activity	unique to protein cluster 51
protein cluster 51								4	2	2	3	1		1	3	2	4		1	1	1			2		2	1				13	1	2	2				IPR002642; Lysophospholipase, catalytic region
																																						mf GO:0004620; phospholipase activity
																																						bp GO:0009395; phospholipid catabolic process
IPR001424					1	2					2	1			2		1			1	1		1	1	1			1			13		3		1	1		Superoxide dismutase, copper/zinc binding	four protein clusters plus one orphan protein; crotein clusters 152 and 445 together share 70% of occurrences of this IPR domain
protein cluster 152											2	1			2		1	1	1	2	1	1	1	1	1	1	1	2			3							mf GO:0046872; metal ion binding
																																						bp GO:0006801; superoxide metabolic process
																																						bp GO:0055114; oxidation-reduction process
protein cluster 445					1	2																											3		1	1		IPR001424; Superoxide dismutase, copper/zinc binding
																																						mf GO:0004784; superoxide dismutase activity
																																						mf GO:0046872; metal ion binding
																																						bp GO:0006801; superoxide metabolic process
protein cluster 521																															7							IPR001424; Superoxide dismutase, copper/zinc binding
																																						mf GO:0046872; metal ion binding
																																						bp GO:0006801; superoxide metabolic process
																																						bp GO:0055114; oxidation-reduction process
protein cluster 698																															5							IPR001424; Superoxide dismutase, copper/zinc binding
																																						mf GO:0046872; metal ion binding
																																						bp GO:0006801; superoxide metabolic process
																																						bp GO:0055114; oxidation-reduction process
IPR015366																		4	3	1	5	5	3	3	4	8	8	5	1		3		23	6	4	1		Peptidase S53, propeptide	unique to protein cluster 19
protein cluster 19																		4	3	2	5	5	3	3	4	8	8	5	1		3		23	6	4	1		IPR000209; Peptidase S8 and S53, subtilisin, kexin, sedolisin
																																						IPR015366; Peptidase S53, propeptide
																																						mf GO:0004252; serine-type endopeptidase activity
IPR001810	1	1	1		1		6										3		1				1		1	1		3		2			13	4	4	5		Cyclin-like F-box	four protein clusters plus 36 orphan proteins
IPR002016	5	3	2												1		1	4	4	1	3	6	1	1		1	2	4						16	1	1		Haem peroxidase, plant/fungal/bacterial	six protein clusters plus two orphan proteins; protein clusters 143, 227 and 251 together share 91% of occurrences of this IPR domain	found in IPR001621 Fungal lignin peroxidase
protein cluster 143																			1			2						3						15	1	1		IPR002016; Haem peroxidase, plant/fungal/bacterial
																																						mf GO:0020037; heme binding
protein cluster 227																		3	1	1	2	3	1			1	2	1										IPR002016; Haem peroxidase, plant/fungal/bacterial
																																						mf GO:0004601; peroxidase activity
																																						mf GO:0020037; heme binding
																																						bp GO:0006979; response to oxidative stress
protein cluster 251	5	3	2												1			1	1			1																IPR002016; Haem peroxidase, plant/fungal/bacterial
																																						mf GO:0020037; heme binding
																																						mf GO:0004096; catalase activity
																																						bp GO:0006979; response to oxidative stress
IPR000254	7	9	4			3	1	1										13	9	18	25	18		7	14	15	10	10						24	1	39		Cellulose-binding region, fungal	39 protein clusters plus three orphan proteins
IPR000772	4	3	1	1			2											1	1	2	1	2			1	2		1				5			1	13		Ricin B lectin	nine protein clusters plus eight orphan proteins
IPR008754																			1	2		2	1	1					3						1	12		Peptidase M43B, pregnancy-associated plasma-A	unique to protein cluster 85
protein cluster 85																			2	2	1	2	1	2	1			2	3						1	16		mf GO:0008237; metallopeptidase activity
mf GO:0004222	4	5	5		24			1	1						1	1	1	2	2	2		4	9	4	4	1	1	6	1	1	1	1	1			8		metalloendopeptidase activity	13 protein clusters plus seven orphan proteins; protein clusters 69 and 168 together share 67% of occurrences of this molecular function GO term
protein cluster 69					24													1				2	2		1			1	1		1	1	1			5		mf GO:0004222; metalloendopeptidase activity
																																						mf GO:0008270; zinc ion binding
protein cluster 168																		1	1	1		2	7	4	2			2										mf GO:0004222; metalloendopeptidase activity
																																						mf GO:0046872; metal ion binding
mf GO:0008061					10		1		2			1			2			1	10	3	13	24	1	8	6	7	7	16	1				1			1		chitin binding	18 protein clusters plus five orphan proteins; protein clusters 23, 101 and 261 together share 64% of occurrences of this molecular function GO term
protein cluster 23					3	5	2												6	2	2	16		2	1	3	2	11	1	1	6	1			5	9		IPR002509; Polysaccharide deacetylase
																																						mf GO:0016810; hydrolase activity, acting on carbon-nitrogen (but not peptide) bonds
																																						bp GO:0005975; carbohydrate metabolic process
protein cluster 101												1			1			2	3	2	6	2		7	3	2		1				1						IPR001223; Glycoside hydrolase, family 18, catalytic domain
																																						IPR013781; Glycoside hydrolase, catalytic core
																																						IPR011583; Chitinase II
																																						IPR001002; Chitin-binding, type 1
																																						mf GO:0004568; chitinase activity
																																						mf GO:0008061; chitin binding
																																						bp GO:0005975; carbohydrate metabolic process
																																						bp GO:0006032; chitin catabolic process
protein cluster 261					9																1	2						1										IPR001002; Chitin-binding, type 1
																																						mf GO:0008061; chitin binding
mf GO:0016798								1	1										1	1					15			1					1					hydrolase activity, acting on glycosyl bonds	11 protein clusters plus one orphan protein
mf GO:0004601	9	7	5			1									1			5	6	1	6	9	1	5	3	4	9	14	2		3		3	5	2	7		peroxidase activity	nine protein clusters plus two orphan proteins; protein clusters 46, 143, 227 and 273 together share 83% of occurrences of this molecular function GO term
protein cluster 46	9	6	5			1												2	2		4	5		5		1	2	5					3					mf GO:0004601; peroxidase activity
protein cluster 143																			1			2						3						15	1	1		IPR002016; Haem peroxidase, plant/fungal/bacterial
																																						mf GO:0020037; heme binding
protein cluster 227																		3	1	1	2	3	1			1	2	1										IPR002016; Haem peroxidase, plant/fungal/bacterial
																																						mf GO:0004601; peroxidase activity
																																						mf GO:0020037; heme binding
																																						bp GO:0006979; response to oxidative stress
protein cluster 273																			1						1	2	4	5										mf GO:0004601; peroxidase activity
mf GO:0003676	11	12	10	1	6	1	4		1		1			1	1	1	1	2	2	3	2	4	4	2		3	2	9	1	2	20	2	10	5	11	6		nucleic acid binding	32 protein clusters plus 59 orphan proteins; protein clusters 46, 143, 227 and 273 together share 83% of occurrences of this molecular function GO term
mf GO:0020037	14	12	8			2	1		1	2	2	1	1	1	4	1	11	15	21	9	17	27	4	28	15	16	23	36	2	2	9	3	102	58	19	22		heme binding	31 protein clusters plus 25 orphan proteins; protein clusters 3, 9 and 124 together share 69% of occurrences of this molecular function GO term
mf GO:0005506	12	12	7		1	1	1		2	2	2		2	3		2	10	10	17	6	14	22	4	28	15	12	22	31	3	2	4	3	100	42	18	21		iron ion binding	24 protein clusters plus 22 orphan proteins; protein clusters 3, 9 and 124 together share 78% of occurrences of this molecular function GO term
mf GO:0016705	9	8	5			1	1		1	2	1		1	1		1	1	10	15	5	14	19	3	25	10	10	19	26	2	2	2		98	42	18	21		oxidoreductase activity, acting on paired donors, with incorporation or reduction of molecular oxygen	20 protein clusters plus 16 orphan proteins; protein clusters 3, 9 and 124 together share 84% of occurrences of this molecular function GO term
mf GO:0004497	5	7	3			1	1		1	2	2		1	1		1		9	16	4	10	17	3	21	10	8	17	19	2	2	2		89	37	14	19		monooxygenase activity	17 protein clusters plus four orphan proteins; protein clusters 3, 9 and 124 together share 87% of occurrences of this molecular function GO term
protein cluster 3	6	7	3							1	1						9	6	9	4	2	12		16	6	5	9	18		1	1		35	13	12	9		mf GO:0005506; iron ion binding
																																						mf GO:0020037; heme binding
																																						mf GO:0016705; oxidoreductase activity, acting on paired donors, with incorporation or reduction of molecular oxygen
																																						mf GO:0004497; monooxygenase activity
protein cluster 9						1	1									1	1	2	4		3	5	3	5	3	1	3	4	1		1		53	25	4	7		mf GO:0005506; iron ion binding
																																						mf GO:0020037; heme binding
																																						mf GO:0016705; oxidoreductase activity, acting on paired donors, with incorporation or reduction of molecular oxygen
																																						mf GO:0004497; monooxygenase activity
protein cluster 124																			1		4	1		2		3	5	1					2	3		4		mf GO:0005506; iron ion binding
																																						mf GO:0016705; oxidoreductase activity, acting on paired donors, with incorporation or reduction of molecular oxygen
																																						mf GO:0020037; heme binding
																																						mf GO:0004497; monooxygenase activity
mf GO:0005199									12	5	1	2		7	1	1	5		1	2		1	1	5	3	2	3	2	3				1	16	11	32		structural constituent of cell wall	14 protein clusters plus 10 orphan proteins; protein clusters 35, 130, 324, 425, 596 and 649 together share 84% of occurrences of this molecular function GO term
protein cluster 35																			1					1					1					16	12	32		mf GO:0005199; structural constituent of cell wall
protein cluster 130									4	3	1	2	1	1	3	1	2			1	1	1				1	1	2										none
protein cluster 324									1	1			6	3																								none
protein cluster 425									4					4																								mf GO:0005199; structural constituent of cell wall
																																						bp GO:0006950; response to stress
protein cluster 596																							1	2	3													mf GO:0005199; structural constituent of cell wall
protein cluster 649																	5																					none
bp GO:0007155	1	1	3	1				8	1		10	1			16	1	6		3	1		1					1	3								1		cell adhesion	14 protein clusters plus eight orphan proteins; protein clusters 74, 95, 159, 430, 637 and 676 together share 68% of occurrences of this biological process GO term
protein cluster 74	2							4	1	2			1		3	1	6	3	3	3		2		1		2	2							1				none
protein cluster 95											14	3			9	5																						none
protein cluster 159										1	5	2			8	1			1						1			1							1			none
protein cluster 430																			3			1					1	2	1									IPR015916; Galactose oxidase, beta-propeller
																																						IPR015202; Region of unknown function DUF1929
																																						IPR013089; Kelch related
																																						IPR013783; Immunoglobulin-like fold
protein cluster 637																	5																					bp GO:0007155; cell adhesion
protein cluster 676								5																														bp GO:0007155; cell adhesion
bp GO:0035690														1	12										1													cellular response to drug	11 protein clusters plus three orphan proteins
bp GO:0045490									1															30	12													pectin catabolic process	15 protein clusters; protein clusters 5, 29 and 39 together share 56% of occurrences of this biological process GO term
protein cluster 5	21	14	12			17	8		1				1					4	5	1	1	2		8	7	13	12	4	1			1	6	2	3	3		IPR012334; Pectin lyase fold
																																						mf GO:0004650; polygalacturonase activity
																																						bp GO:0005975; carbohydrate metabolic process
protein cluster 29	14	7	5			5	3												2	1	1	1		2	4	5	3	3	1		4		3	2	3			IPR012334; Pectin lyase fold
																																						IPR000070; Pectinesterase, catalytic
																																						mf GO:0030599; pectinesterase activity
																																						mf GO:0045330; aspartyl esterase activity
																																						bp GO:0042545; cell wall modification
protein cluster 39	19	5	12																4		1			5	2	3	4	1	1		3							IPR012334; Pectin lyase fold
bp GO:0000272	11	4	5			1	1	3	4						4			3	5	3	3	3	2	10	18	7	6	5		1	1		5	2	1	4		polysaccharide catabolic process	18 protein clusters and one orphan protein; protein clusters 43, 47, 55, 65, 92 and 117 together share 80% of occurrences of this biological process GO term
protein cluster 43	14	5	14																5	1	3	1		5	3		2	2								1		IPR012334; Pectin lyase fold
																																						IPR004898; Pectate lyase, catalytic
																																						mf GO:0030570; pectate lyase activity
protein cluster 47	11	4	6															1	2		2	3		1	2	3	3	3			1		3	2	1	1		mf GO:0008810; cellulase activity
																																						bp GO:0000272; polysaccharide catabolic process
protein cluster 55						3	2	1	1	1	3	2		1	3	1	1	5		2	1	2	1	2	3	1	3	1					1	2	1	1		IPR013781; Glycoside hydrolase, catalytic core
																																						IPR001223; Glycoside hydrolase, family 18, catalytic domain
																																						bp GO:0005975; carbohydrate metabolic process
protein cluster 65								3	4	3	3	3	3	5	3	3	2		1	2		1	1	1	1		2											none
protein cluster 92					1	2	1	1	1		1	1		1	1	1		1	2	1	1		1	1	1	1	2	2		1	1		2	1		3		IPR012341; Six-hairpin glycosidase
																																						mf GO:0004339; glucan 1,4-alpha-glucosidase activity
protein cluster 117							1											1	2	1	1			2	4	4	3	2	1				2	3				IPR013781; Glycoside hydrolase, catalytic core
bp GO:0055114	2	4	1					3	7		1	1					1	1	1	2	1	1	1	3	1	1	1	2			16							oxidation-reduction process	nine protein clusters and two orphan protein; protein clusters 16, 152, 352, 521 and 698 together share 86% of occurrences of this biological process GO term
protein cluster 16	6	5	6		1	5	3	3	3	2	2	3	1	3	3	3	3	3	3	3	1	4	2	3	3	3	3	5	5	3	2	3	3	3	3	2		IPR013766; Thioredoxin domain
																																						IPR012335; Thioredoxin fold
																																						IPR006662; Thioredoxin-related
																																						mf GO:0015035; protein disulfide oxidoreductase activity
																																						bp GO:0045454; cell redox homeostasis
																																						bp GO:0006662; glycerol ether metabolic process
protein cluster 152											2	1			2		1	1	1	2	1	1	1	1	1	1	1	2			3							mf GO:0046872; metal ion binding
																																						bp GO:0006801; superoxide metabolic process
																																						bp GO:0055114; oxidation-reduction process
protein cluster 352	4	4	2																																			none
protein cluster 521																															7							mf GO:0046872; metal ion binding
																																						bp GO:0006801; superoxide metabolic process
																																						bp GO:0055114; oxidation-reduction process
protein cluster 698																															5							IPR001424; Superoxide dismutase, copper/zinc binding
																																						mf GO:0046872; metal ion binding
																																						bp GO:0006801; superoxide metabolic process
																																						bp GO:0055114; oxidation-reduction process
bp GO:0042744																			1	1		2		1		1							1	10		1		hydrogen peroxide catabolic process	three protein cluster; protein clusters 143 and 281 together share 94% of occurrences of this biological process GO term
protein cluster 143																			1			2						3						15	1	1		IPR002016; Haem peroxidase, plant/fungal/bacterial
																																						mf GO:0020037; heme binding
protein cluster 251	5	3	2												1			1	1			1																IPR002016; Haem peroxidase, plant/fungal/bacterial
																																						mf GO:0020037; heme binding
																																						mf GO:0004096; catalase activity
																																						bp GO:0006979; response to oxidative stress
protein cluster 281						1													1	1	1	1		1		1		1			3		1	1				IPR011614; Catalase, N-terminal
																																						mf GO:0004096; catalase activity
																																						mf GO:0020037; heme binding
																																						mf GO:0046872; metal ion binding
bp GO:0046274																		1		1							1							10				lignin catabolic process	three protein cluster; protein clusters 143 contains 77% of occurrences of this biological process GO term
protein cluster 11	7	6	2		1	4	2	1		1		1				2	1	3	5	8	5	9		7	3	5	4	5	5		4	2	3	1	10	14		IPR008972; Cupredoxin
																																						IPR011707; Multicopper oxidase, type 3
																																						IPR011706; Multicopper oxidase, type 2
																																						IPR001117; Multicopper oxidase, type 1
																																						mf GO:0005507; copper ion binding
protein cluster 143																			1			2						3						15	1	1		IPR002016; Haem peroxidase, plant/fungal/bacterial
																																						mf GO:0020037; heme binding
protein cluster 205																		1		1	1				1	1		1					1	2		7		none
																																														;
																																														;
																																														;
																																														;
																																														;
																																														;
																																														;
																																														;
																																														;
																																														;
																																														;
																																														;
																																														;
																																														;
																																														;
																																														;
